# Supplementary material for: A novel Ancestral Beijing sublineage of Mycobacterium tuberculosis suggests the transition site to Modern Beijing sublineages
Source: Sci Rep. 2019 Sep 23;9:13718. doi: 10.1038/s41598-019-50078-3 (PMC6757101; doi:10.1038/s41598-019-50078-3)
Supplement: Supplementary file 2 — Supplementary Table S2 [file 41598_2019_50078_MOESM2_ESM.xlsx]

## Sheet: Summary
Lineage	Sublineage					Name	N	Specific SNVs	Coll's SNVs	Common SNVs	Gene-related positions		Effect of Intra-genic SNVs		Essentiality
											Coding regions	Intergenic regions	Synonymous	Non-synonymous	Essential	Non-Essential
1						Indo-Oceanic	480	631	473	379	553	78	202	351	86	467
	1.1						354	29	38	28	26	3	8	18	6	20
		1.1.1					269	47	57	47	41	6	17	24	6	35
			1.1.1.1				14	57	138	57	51	6	23	28	13	38
			1.1.1.2				26	58	-	-	52	6	19	33	8	44
			1.1.1.3				7	7	-	-	7	0	2	5	1	6
			1.1.1.4				5	56	-	-	51	5	11	40	7	44
			1.1.1.5				42	56	-	-	49	7	11	38	9	40
			1.1.1.6				27	122	-	-	113	9	40	73	15	98
			1.1.1.7				44	38	-	-	33	5	12	21	9	24
			1.1.1.8				73	40			36	4	12	24	3	33
			1.1.1.9				20	28	-	-	25	3	10	15	3	22
			Unknown				11	-	-	-	-	-	-	-	-	-
		1.1.2					32	16	154	16	14	12	7	7	0	14
			1.1.2.1				23	164	-	-	149	15	55	94	27	122
			1.1.2.2				9	125	-	-	108	17	41	67	13	95
		1.1.3				EAI6_BGD1	53	38	66	38	34	4	18	16	4	30
			1.1.3.1				21	105	-	-	92	13	29	63	16	76
			1.1.3.2				17	267	-	-	239	28	91	148	41	198
			1.1.3.3				15	151	-	-	132	19	48	84	20	112
	1.2						-	-	-	-	-	-	-	-	-	-
		1.2.1					108	259	87	75	232	27	85	147	36	196
			1.2.1.1			EAI2_MNL	12	76	-	-	73	3	25	48	14	59
			1.2.1.2			EAI2_NTB	94	35	-	-	32	3	16	16	6	26
			1.2.1.3				2	67	-	-	53	14	23	30	5	48
		1.2.2					18	187	95	79	161	26	57	104	25	136
2						East Asian	521	99	106	85	85	14	28	57	23	62
	2.1					Protobeijing	12	217	245	211	190	27	58	132	29	161
	2.2					Beijing 2.2	509	92	123	84	77	15	29	48	14	63
		2.2.1				Beijing 2.2.1	500	72	33	31	62	10	24	38	15	47
			*			Asia Ancestral 2	64	17	-	-	15	2	5	10	2	13
			*			Asia Ancestral 3	146	6	-	-	6	-	3	3	1	5
			*			Asia Ancestral 4	40	26	-	-	22	4	7	15	5	17
			*			Modern Beijing	235	51	-	-	45	6	13	32	6	39
				*		Asian African3	29	34	-	-	29	5	10	19	7	22
				*		Bmyc22	21	30	-	-	27	3	8	19	2	25
				2.2.1.1		Pacific	22	36	25	23	34	2	8	26	4	30
				*		Asian African 2	70	13	-	-	13	0	8	5	2	11
					2.2.1.2	Asian African 2 RD142	2		53
		2.2.2				Beijing Asia Ancestral 1	9	78	80	67	71	7	22	49	11	60
3						India and East Africa	11	233	262	223	203	30	78	125	26	177
4						Euro-American	158	126	113	90	111	15	36	75	19	92
	4.1						8	79	81	70	64	15	20	44	12	52
	4.2						10	146	165	145	129	17	61	68	26	103
	4.3						3	116	95	89	101	15	39	62	18	83
	4.4						38	46	54	46	39	7	12	27	7	32
	4.5						93	119	143	119	102	17	33	69	18	84
		4.5.1					19	38	-	-	33	5	13	20	5	28
		4.5.2					74	17	-	-	13	4	3	10	3	10
	4.8						6	244	25	23	221	23	80	141	35	186

## Sheet: SNVs
Lineage	Coordinate_NC_000962.3	Gene_coordinate	Allele_change	Codon_number	Codon_change	Amino_acid_change	Locus_Id	Gene_name	Mutation_type	Essential
lineage1	2532	481	T>C	161	Ttg/Ctg	Leu/Leu	Rv0002	dnaN	synonymous_variant	nonessential
lineage1	13298	261	C>G	87	atC/atG	Ile/Met	Rv0010c	Rv0010c	missense_variant	nonessential
lineage1	13460	99	T>C	33	gaT/gaC	Asp/Asp	Rv0010c	Rv0010c	synonymous_variant	nonessential
lineage1	14401	313	A>G	105	Aag/Gag	Lys/Glu	Rv0012	Rv0012	missense_variant	nonessential
lineage1	21819	1363	T>G	455	Tct/Gct	Ser/Ala	Rv0018c	pstP	missense_variant	nonessential
lineage1	22961	221	A>C	74	gAt/gCt	Asp/Ala	Rv0018c	pstP	missense_variant	nonessential
lineage1	26347	535	G>C	179	Gac/Cac	Asp/His	Rv0021c	Rv0021c	missense_variant	nonessential
lineage1	36538	2244	T>C	748	tcT/tcC	Ser/Ser	Rv0032	bioF2	synonymous_variant	nonessential
lineage1	39758	72	T>C	24	caT/caC	His/His	Rv0036c	Rv0036c	synonymous_variant	nonessential
lineage1	43945	384	A>G	128	gtA/gtG	Val/Val	Rv0041	leuS	synonymous_variant	essential
lineage1	64028	120	C>T	40	ccC/ccT	Pro/Pro	Rv0060	Rv0060	synonymous_variant	essential
lineage1	65159	192	C>T	64	ggC/ggT	Gly/Gly	Rv0061c	Rv0061c	synonymous_variant	nonessential
lineage1	65663	112	C>G	38	Cat/Gat	His/Asp	Rv0062	celA1	missense_variant	nonessential
lineage1	66892	.	C>G	.	./.	./.	.	.	intergenic_region	nonessential
lineage1	74737	462	A>C	154	gaA/gaC	Glu/Asp	Rv0067c	Rv0067c	missense_variant	nonessential
lineage1	89200	179	G>T	60	gGg/gTg	Gly/Val	Rv0080	Rv0080	missense_variant	nonessential
lineage1	89871	297	C>T	99	gaC/gaT	Asp/Asp	Rv0081	Rv0081	synonymous_variant	nonessential
lineage1	97696	.	T>C	.	./.	./.	.	.	intergenic_region	nonessential
lineage1	98966	487	G>C	163	Gca/Cca	Ala/Pro	Rv0090	Rv0090	missense_variant	nonessential
lineage1	103600	64	T>C	22	Tgc/Cgc	Cys/Arg	Rv0093c	Rv0093c	missense_variant	nonessential
lineage1	115499	5499	T>G	1833	cgT/cgG	Arg/Arg	Rv0101	nrp	synonymous_variant	nonessential
lineage1	126803	3739	T>C	1247	Tct/Cct	Ser/Pro	Rv0107c	ctpI	missense_variant	nonessential
lineage1	137233	945	C>T	315	gcC/gcT	Ala/Ala	Rv0112	gca	synonymous_variant	essential
lineage1	144564	516	C>T	172	atC/atT	Ile/Ile	Rv0119	fadD7	synonymous_variant	nonessential
lineage1	146788	984	C>T	328	gtC/gtT	Val/Val	Rv0120c	fusA2	synonymous_variant	nonessential
lineage1	146872	900	G>A	300	caG/caA	Gln/Gln	Rv0120c	fusA2	synonymous_variant	nonessential
lineage1	160976	108	C>G	36	aaC/aaG	Asn/Lys	Rv0133	Rv0133	missense_variant	nonessential
lineage1	162226	456	G>A	152	tgG/tgA	Trp/*	Rv0134	ephF	stop_gained	nonessential
lineage1	167986	276	C>T	92	gaC/gaT	Asp/Asp	Rv0142	Rv0142	synonymous_variant	nonessential
lineage1	195360	368	T>C	123	gTc/gCc	Val/Ala	Rv0166	fadD5	missense_variant	nonessential
lineage1	196874	14	C>T	5	aCa/aTa	Thr/Ile	Rv0167	yrbE1A	missense_variant	nonessential
lineage1	215238	270	C>T	90	gaC/gaT	Asp/Asp	Rv0184	Rv0184	synonymous_variant	nonessential
lineage1	226676	.	G>A	.	./.	./.	.	.	intergenic_region	nonessential
lineage1	233358	1128	A>C	376	gtA/gtC	Val/Val	Rv0197	Rv0197	synonymous_variant	nonessential
lineage1	233364	1134	G>C	378	agG/agC	Arg/Ser	Rv0197	Rv0197	missense_variant	nonessential
lineage1	243598	215	A>G	72	cAc/cGc	His/Arg	Rv0205	Rv0205	missense_variant	essential
lineage1	251669	.	T>C	.	./.	./.	.	.	intergenic_region	nonessential
lineage1	254903	1048	G>T	350	Ggc/Tgc	Gly/Cys	Rv0213c	Rv0213c	missense_variant	nonessential
lineage1	260282	550	C>A	184	Ccg/Acg	Pro/Thr	Rv0217c	lipW	missense_variant	nonessential
lineage1	263149	338	A>C	113	gAg/gCg	Glu/Ala	Rv0220	lipC	missense_variant	nonessential
lineage1	264298	232	C>A	78	Cag/Aag	Gln/Lys	Rv0221	Rv0221	missense_variant	nonessential
lineage1	264984	918	C>G	306	acC/acG	Thr/Thr	Rv0221	Rv0221	synonymous_variant	nonessential
lineage1	272678	162	G>A	54	gcG/gcA	Ala/Ala	Rv0227c	Rv0227c	synonymous_variant	essential
lineage1	290374	281	A>G	94	cAc/cGc	His/Arg	Rv0241c	htdX	missense_variant	nonessential
lineage1	309765	67	C>T	23	Cga/Tga	Arg/*	Rv0257	Rv0257	stop_gained	nonessential
lineage1	320180	975	T>C	325	atT/atC	Ile/Ile	Rv0266c	oplA	synonymous_variant	nonessential
lineage1	326002	1436	A>G	479	gAt/gGt	Asp/Gly	Rv0270	fadD2	missense_variant	nonessential
lineage1	331588	71	C>T	24	tCg/tTg	Ser/Leu	Rv0275c	Rv0275c	missense_variant	nonessential
lineage1	343281	1152	G>C	384	gcG/gcC	Ala/Ala	Rv0282	eccA3	synonymous_variant	essential
lineage1	344288	267	C>G	89	tcC/tcG	Ser/Ser	Rv0283	eccB3	synonymous_variant	essential
lineage1	357582	483	C>T	161	caC/caT	His/His	Rv0293c	Rv0293c	synonymous_variant	nonessential
lineage1	378357	427	T>G	143	Tcc/Gcc	Ser/Ala	Rv0309	Rv0309	missense_variant	nonessential
lineage1	378939	210	C>G	70	cgC/cgG	Arg/Arg	Rv0310c	Rv0310c	synonymous_variant	nonessential
lineage1	381030	475	A>G	159	Agt/Ggt	Ser/Gly	Rv0312	Rv0312	missense_variant	essential
lineage1	393941	105	G>A	35	atG/atA	Met/Ile	Rv0327c	cyp135A1	missense_variant	nonessential
lineage1	396750	550	G>A	184	Gta/Ata	Val/Ile	Rv0331	Rv0331	missense_variant	nonessential
lineage1	406274	2175	A>G	725	gcA/gcG	Ala/Ala	Rv0339c	Rv0339c	synonymous_variant	nonessential
lineage1	420405	571	C>T	191	Cgt/Tgt	Arg/Cys	Rv0350	dnaK	missense_variant	essential
lineage1	439711	.	T>C	.	./.	./.	.	.	intergenic_region	nonessential
lineage1	447442	602	G>A	201	gGg/gAg	Gly/Glu	Rv0370c	Rv0370c	missense_variant	nonessential
lineage1	447525	519	C>G	173	atC/atG	Ile/Met	Rv0370c	Rv0370c	missense_variant	nonessential
lineage1	452288	.	C>T	.	./.	./.	.	.	intergenic_region	nonessential
lineage1	456511	309	C>T	103	acC/acT	Thr/Thr	Rv0380c	Rv0380c	synonymous_variant	nonessential
lineage1	469042	708	C>T	236	aaC/aaT	Asn/Asn	Rv0389	purT	synonymous_variant	nonessential
lineage1	471666	974	T>C	325	aTg/aCg	Met/Thr	Rv0392c	ndhA	missense_variant	nonessential
lineage1	492655	870	G>A	290	gcG/gcA	Ala/Ala	Rv0408	pta	synonymous_variant	nonessential
lineage1	495473	1842	G>A	614	tcG/tcA	Ser/Ser	Rv0410c	pknG	synonymous_variant	essential
lineage1	514657	665	A>C	222	gAg/gCg	Glu/Ala	Rv0425c	ctpH	missense_variant	essential
lineage1	517411	393	T>C	131	cgT/cgC	Arg/Arg	Rv0428c	Rv0428c	synonymous_variant	nonessential
lineage1	519185	113	T>G	38	gTc/gGc	Val/Gly	Rv0431	Rv0431	missense_variant	nonessential
lineage1	522081	568	A>G	190	Acg/Gcg	Thr/Ala	Rv0434	Rv0434	missense_variant	nonessential
lineage1	527316	45	G>C	15	atG/atC	Met/Ile	Rv0438c	moeA2	missense_variant	nonessential
lineage1	528354	.	C>A	.	./.	./.	.	.	intergenic_region	nonessential
lineage1	534427	.	T>A	.	./.	./.	.	.	intergenic_region	nonessential
lineage1	549251	357	G>A	119	tgG/tgA	Trp/*	Rv0457c	Rv0457c	stop_gained	nonessential
lineage1	555945	362	A>G	121	cAg/cGg	Gln/Arg	Rv0465c	Rv0465c	missense_variant	nonessential
lineage1	556035	272	C>A	91	cCg/cAg	Pro/Gln	Rv0465c	Rv0465c	missense_variant	nonessential
lineage1	560664	777	C>T	259	aaC/aaT	Asn/Asn	Rv0469	umaA	synonymous_variant	nonessential
lineage1	560666	779	A>G	260	aAa/aGa	Lys/Arg	Rv0469	umaA	missense_variant	nonessential
lineage1	564723	1160	C>T	387	aCg/aTg	Thr/Met	Rv0473	Rv0473	missense_variant	nonessential
lineage1	565404	384	G>T	128	cgG/cgT	Arg/Arg	Rv0474	Rv0474	synonymous_variant	nonessential
lineage1	568693	275	C>A	92	gCg/gAg	Ala/Glu	Rv0479c	Rv0479c	missense_variant	essential
lineage1	573384	418	A>C	140	Atc/Ctc	Ile/Leu	Rv0484c	Rv0484c	missense_variant	nonessential
lineage1	580336	988	C>A	330	Cgg/Agg	Arg/Arg	Rv0490	senX3	synonymous_variant	nonessential
lineage1	584511	180	C>A	60	acC/acA	Thr/Thr	Rv0493c	Rv0493c	synonymous_variant	nonessential
lineage1	590763	681	G>C	227	gaG/gaC	Glu/Asp	Rv0500	proC	missense_variant	essential
lineage1	591965	312	G>A	104	gcG/gcA	Ala/Ala	Rv0501	galE2	synonymous_variant	nonessential
lineage1	595501	1085	C>T	362	gCg/gTg	Ala/Val	Rv0505c	serB1	missense_variant	nonessential
lineage1	615938	1104	G>A	368	gaG/gaA	Glu/Glu	Rv0524	hemL	synonymous_variant	essential
lineage1	621390	484	G>A	162	Gtc/Atc	Val/Ile	Rv0530	Rv0530	missense_variant	nonessential
lineage1	627350	103	C>G	35	Ccc/Gcc	Pro/Ala	Rv0536	galE3	missense_variant	nonessential
lineage1	643483	595	G>A	199	Ggt/Agt	Gly/Ser	Rv0552	Rv0552	missense_variant	nonessential
lineage1	646531	234	A>T	78	acA/acT	Thr/Thr	Rv0555	menD	synonymous_variant	essential
lineage1	649345	810	C>T	270	gcC/gcT	Ala/Ala	Rv0557	mgtA	synonymous_variant	essential
lineage1	655707	243	C>T	81	gtC/gtT	Val/Val	Rv0564c	gpdA1	synonymous_variant	nonessential
lineage1	657578	462	T>C	154	gaT/gaC	Asp/Asp	Rv0566c	Rv0566c	synonymous_variant	nonessential
lineage1	678440	636	G>A	212	acG/acA	Thr/Thr	Rv0583c	lpqN	synonymous_variant	nonessential
lineage1	684290	.	A>G	.	./.	./.	.	.	intergenic_region	nonessential
lineage1	685955	28	G>A	10	Gca/Aca	Ala/Thr	Rv0588	Rv0588	missense_variant	essential
lineage1	690248	1190	C>A	397	aCc/aAc	Thr/Asn	Rv0591	mce2C	missense_variant	nonessential
lineage1	700776	538	T>C	180	Tcg/Ccg	Ser/Pro	Rv0604	lpqO	missense_variant	nonessential
lineage1	704997	913	C>T	305	Caa/Taa	Gln/*	Rv0610c	Rv0610c	stop_gained	nonessential
lineage1	705602	308	A>G	103	aAc/aGc	Asn/Ser	Rv0610c	Rv0610c	missense_variant	nonessential
lineage1	715266	1065	A>G	355	tgA/tgG	Ter/Trpext*?	Rv0621	Rv0621	stop_lost+splice_region_variant	nonessential
lineage1	717588	306	T>C	102	gtT/gtC	Val/Val	Rv0625c	Rv0625c	synonymous_variant	nonessential
lineage1	720863	870	C>A	290	gcC/gcA	Ala/Ala	Rv0629c	recD	synonymous_variant	nonessential
lineage1	722852	2162	C>T	721	cCa/cTa	Pro/Leu	Rv0630c	recB	missense_variant	nonessential
lineage1	726498	1809	G>T	603	ctG/ctT	Leu/Leu	Rv0631c	recC	synonymous_variant	nonessential
lineage1	730087	80	C>T	27	gCc/gTc	Ala/Val	Rv0633c	Rv0633c	missense_variant	nonessential
lineage1	734116	380	T>C	127	aTg/aCg	Met/Thr	Rv0638	secE1	missense_variant	essential
lineage1	752046	530	C>T	177	gCc/gTc	Ala/Val	Rv0655	mkl	missense_variant	nonessential
lineage1	753668	.	C>T	.	./.	./.	.	.	intergenic_region	nonessential
lineage1	754387	23	C>T	8	aCc/aTc	Thr/Ile	Rv0658c	Rv0658c	missense_variant	nonessential
lineage1	767609	.	A>G	.	./.	./.	.	.	intergenic_region	nonessential
lineage1	786137	.	A>C	.	./.	./.	.	.	intergenic_region	nonessential
lineage1	797597	665	C>T	222	aCg/aTg	Thr/Met	Rv0697	Rv0697	missense_variant	essential
lineage1	800357	.	C>A	.	./.	./.	.	.	intergenic_region	nonessential
lineage1	810287	342	C>G	114	acC/acG	Thr/Thr	Rv0713	Rv0713	synonymous_variant	nonessential
lineage1	811492	120	C>G	40	gtC/gtG	Val/Val	Rv0714	rplN	synonymous_variant	essential
lineage1	812502	444	C>T	148	gtC/gtT	Val/Val	Rv0716	rplE	synonymous_variant	essential
lineage1	815236	47	T>C	16	aTc/aCc	Ile/Thr	Rv0723	rplO	missense_variant	nonessential
lineage1	815851	189	A>G	63	cgA/cgG	Arg/Arg	Rv0724	sppA	synonymous_variant	nonessential
lineage1	817696	749	C>T	250	cCg/cTg	Pro/Leu	Rv0725c	Rv0725c	missense_variant	nonessential
lineage1	821907	401	T>C	134	cTg/cCg	Leu/Pro	Rv0729	xylB	missense_variant	nonessential
lineage1	850985	482	T>C	161	aTa/aCa	Ile/Thr	Rv0756c	Rv0756c	missense_variant	nonessential
lineage1	865761	1176	C>T	392	caC/caT	His/His	Rv0772	purD	synonymous_variant	essential
lineage1	871271	1264	A>C	422	Acg/Ccg	Thr/Pro	Rv0777	purB	missense_variant	nonessential
lineage1	885689	152	C>A	51	aCg/aAg	Thr/Lys	Rv0791c	Rv0791c	missense_variant	nonessential
lineage1	894888	258	T>C	86	agT/agC	Ser/Ser	Rv0801	Rv0801	synonymous_variant	nonessential
lineage1	895082	547	T>C	183	Ttc/Ctc	Phe/Leu	Rv0802c	Rv0802c	missense_variant	nonessential
lineage1	895120	509	G>A	170	cGc/cAc	Arg/His	Rv0802c	Rv0802c	missense_variant	nonessential
lineage1	910015	19	G>T	7	Gct/Tct	Ala/Ser	Rv0816c	thiX	missense_variant	nonessential
lineage1	911261	290	T>C	97	cTc/cCc	Leu/Pro	Rv0818	Rv0818	missense_variant	nonessential
lineage1	913274	549	C>G	183	tcC/tcG	Ser/Ser	Rv0820	phoT	synonymous_variant	nonessential
lineage1	916046	266	A>C	89	cAc/cCc	His/Pro	Rv0822c	Rv0822c	missense_variant	nonessential
lineage1	933699	333	C>A	111	ggC/ggA	Gly/Gly	Rv0837c	Rv0837c	synonymous_variant	nonessential
lineage1	938246	135	A>G	45	ctA/ctG	Leu/Leu	Rv0842	Rv0842	synonymous_variant	nonessential
lineage1	948294	175	A>G	59	Agc/Ggc	Ser/Gly	Rv0851c	Rv0851c	missense_variant	nonessential
lineage1	951142	.	C>A	.	./.	./.	.	.	intergenic_region	nonessential
lineage1	952597	966	C>T	322	atC/atT	Ile/Ile	Rv0855	far	synonymous_variant	nonessential
lineage1	976043	.	G>T	.	./.	./.	.	.	intergenic_region	nonessential
lineage1	987601	369	C>T	123	ggC/ggT	Gly/Gly	Rv0888	Rv0888	synonymous_variant	nonessential
lineage1	996219	77	C>T	26	gCa/gTa	Ala/Val	Rv0893c	Rv0893c	missense_variant	nonessential
lineage1	1002342	74	A>G	25	tAc/tGc	Tyr/Cys	Rv0897c	Rv0897c	missense_variant	nonessential
lineage1	1009490	547	C>T	183	Caa/Taa	Gln/*	Rv0906	Rv0906	stop_gained	nonessential
lineage1	1014815	135	T>G	45	caT/caG	His/Gln	Rv0909	Rv0909	missense_variant	nonessential
lineage1	1022613	527	G>A	176	cGg/cAg	Arg/Gln	Rv0917	betP	missense_variant	nonessential
lineage1	1032524	110	A>G	37	gAc/gGc	Asp/Gly	Rv0925c	Rv0925c	missense_variant	nonessential
lineage1	1040706	343	T>G	115	Tcg/Gcg	Ser/Ala	Rv0932c	pstS2	missense_variant	nonessential
lineage1	1043136	1022	C>T	341	aCc/aTc	Thr/Ile	Rv0934	pstS1	missense_variant	nonessential
lineage1	1048102	1967	G>A	656	cGc/cAc	Arg/His	Rv0938	ligD	missense_variant	nonessential
lineage1	1061386	269	A>G	90	gAg/gGg	Glu/Gly	Rv0950c	Rv0950c	missense_variant	nonessential
lineage1	1063765	626	G>A	209	aGg/aAg	Arg/Lys	Rv0952	sucD	missense_variant	essential
lineage1	1066038	912	A>G	304	taA/taG	Ter/Ter	Rv0954	Rv0954	splice_region_variant+stop_retained_variant	nonessential
lineage1	1072342	1088	A>G	363	gAc/gGc	Asp/Gly	Rv0959	Rv0959	missense_variant	nonessential
lineage1	1077754	82	G>A	28	Gcg/Acg	Ala/Thr	Rv0966c	Rv0966c	missense_variant	nonessential
lineage1	1083755	1996	T>C	666	Tca/Cca	Ser/Pro	Rv0973c	accA2	missense_variant	essential
lineage1	1086648	698	G>T	233	cGc/cTc	Arg/Leu	Rv0974c	accD2	missense_variant	nonessential
lineage1	1097023	202	G>A	68	Ggc/Agc	Gly/Ser	Rv0981	mprA	missense_variant	nonessential
lineage1	1105284	169	G>A	57	Gtt/Att	Val/Ile	Rv0988	Rv0988	missense_variant	nonessential
lineage1	1109163	9	G>C	3	atG/atC	Met/Ile	Rv0992c	Rv0992c	missense_variant	nonessential
lineage1	1110956	688	T>G	230	Tgt/Ggt	Cys/Gly	Rv0994	moeA1	missense_variant	nonessential
lineage1	1111518	1250	T>C	417	gTg/gCg	Val/Ala	Rv0994	moeA1	missense_variant	nonessential
lineage1	1113290	907	G>C	303	Gag/Cag	Glu/Gln	Rv0996	Rv0996	missense_variant	nonessential
lineage1	1117405	221	C>T	74	aCt/aTt	Thr/Ile	Rv1001	arcA	missense_variant	nonessential
lineage1	1119739	201	G>A	67	ctG/ctA	Leu/Leu	Rv1002c	Rv1002c	synonymous_variant	essential
lineage1	1123597	2	T>C	1	tTg/tCg	Leu/?	Rv1005c	Rv1005c	start_lost	essential
lineage1	1131300	173	G>A	58	aGc/aAc	Ser/Asn	Rv1012	Rv1012	missense_variant	nonessential
lineage1	1139222	256	G>A	86	Gcg/Acg	Ala/Thr	Rv1020	mfd	missense_variant	nonessential
lineage1	1143832	97	A>C	33	Acc/Ccc	Thr/Pro	Rv1022	lpqU	missense_variant	nonessential
lineage1	1155700	1977	C>T	659	atC/atT	Ile/Ile	Rv1030	kdpB	synonymous_variant	nonessential
lineage1	1157771	185	C>G	62	tCc/tGc	Ser/Cys	Rv1032c	trcS	missense_variant	nonessential
lineage1	1184826	812	G>T	271	cGc/cTc	Arg/Leu	Rv1061	Rv1061	missense_variant	nonessential
lineage1	1192830	1444	C>T	482	Cgg/Tgg	Arg/Trp	Rv1069c	Rv1069c	missense_variant	nonessential
lineage1	1199019	355	A>G	119	Acc/Gcc	Thr/Ala	Rv1074c	fadA3	missense_variant	nonessential
lineage1	1203824	512	T>C	171	aTc/aCc	Ile/Thr	Rv1078	Rv1078	missense_variant	nonessential
lineage1	1220570	.	G>T	.	./.	./.	.	.	intergenic_region	nonessential
lineage1	1228116	569	T>C	190	aTc/aCc	Ile/Thr	Rv1099c	glpX	missense_variant	nonessential
lineage1	1235446	15	A>G	5	tcA/tcG	Ser/Ser	Rv1108c	xseA	synonymous_variant	nonessential
lineage1	1237403	790	C>T	264	Ccc/Tcc	Pro/Ser	Rv1111c	Rv1111c	missense_variant	nonessential
lineage1	1250357	1048	A>C	350	Acg/Ccg	Thr/Pro	Rv1127c	ppdK	missense_variant	nonessential
lineage1	1287160	.	A>C	.	./.	./.	.	.	intergenic_region	nonessential
lineage1	1310316	953	C>T	318	gCc/gTc	Ala/Val	Rv1178	Rv1178	missense_variant	nonessential
lineage1	1314617	893	C>T	298	gCt/gTt	Ala/Val	Rv1180	pks3	missense_variant	nonessential
lineage1	1320508	474	G>A	158	gtG/gtA	Val/Val	Rv1182	papA3	synonymous_variant	essential
lineage1	1320614	580	C>G	194	Ctg/Gtg	Leu/Val	Rv1182	papA3	missense_variant	essential
lineage1	1344857	313	G>A	105	Ggc/Agc	Gly/Ser	Rv1201c	dapD	missense_variant	essential
lineage1	1356648	813	C>T	271	gaC/gaT	Asp/Asp	Rv1213	glgC	synonymous_variant	nonessential
lineage1	1358940	505	G>T	169	Gca/Tca	Ala/Ser	Rv1215c	Rv1215c	missense_variant	essential
lineage1	1368947	1349	T>C	450	gTg/gCg	Val/Ala	Rv1226c	Rv1226c	missense_variant	nonessential
lineage1	1369389	907	G>A	303	Ggc/Agc	Gly/Ser	Rv1226c	Rv1226c	missense_variant	nonessential
lineage1	1369735	561	C>T	187	taC/taT	Tyr/Tyr	Rv1226c	Rv1226c	synonymous_variant	nonessential
lineage1	1374578	287	G>A	96	cGt/cAt	Arg/His	Rv1231c	Rv1231c	missense_variant	nonessential
lineage1	1374639	226	A>T	76	Aat/Tat	Asn/Tyr	Rv1231c	Rv1231c	missense_variant	nonessential
lineage1	1387211	355	G>A	119	Gca/Aca	Ala/Thr	Rv1244	lpqZ	missense_variant	nonessential
lineage1	1389866	3187	G>A	1063	Ggc/Agc	Gly/Ser	Rv1248c	Rv1248c	missense_variant	essential
lineage1	1395010	832	A>G	278	Agg/Ggg	Arg/Gly	Rv1250	Rv1250	missense_variant	nonessential
lineage1	1397201	2040	T>C	680	aaT/aaC	Asn/Asn	Rv1251c	Rv1251c	synonymous_variant	nonessential
lineage1	1397215	2026	G>C	676	Ggc/Cgc	Gly/Arg	Rv1251c	Rv1251c	missense_variant	nonessential
lineage1	1400396	427	A>G	143	Atg/Gtg	Met/Val	Rv1253	deaD	missense_variant	nonessential
lineage1	1410062	311	C>G	104	cCg/cGg	Pro/Arg	Rv1262c	Rv1262c	missense_variant	nonessential
lineage1	1417554	.	G>C	.	./.	./.	.	.	intergenic_region	nonessential
lineage1	1417793	564	C>T	188	acC/acT	Thr/Thr	Rv1268c	Rv1268c	synonymous_variant	nonessential
lineage1	1424699	503	T>C	168	cTg/cCg	Leu/Pro	Rv1274	lprB	missense_variant	essential
lineage1	1426928	765	C>T	255	ttC/ttT	Phe/Phe	Rv1277	Rv1277	synonymous_variant	nonessential
lineage1	1443354	588	C>T	196	gcC/gcT	Ala/Ala	Rv1289	Rv1289	synonymous_variant	nonessential
lineage1	1445977	.	C>T	.	./.	./.	.	.	intergenic_region	nonessential
lineage1	1458144	587	C>A	196	cCg/cAg	Pro/Gln	Rv1301	Rv1301	missense_variant	essential
lineage1	1490911	1402	C>T	468	Ccg/Tcg	Pro/Ser	Rv1326c	glgB	missense_variant	essential
lineage1	1492194	119	A>G	40	gAc/gGc	Asp/Gly	Rv1326c	glgB	missense_variant	essential
lineage1	1496964	2401	G>T	801	Gcc/Tcc	Ala/Ser	Rv1328	glgP	missense_variant	nonessential
lineage1	1505194	120	T>C	40	ggT/ggC	Gly/Gly	Rv1338	murI	synonymous_variant	nonessential
lineage1	1505973	57	G>A	19	cgG/cgA	Arg/Arg	Rv1339	Rv1339	synonymous_variant	essential
lineage1	1514010	964	G>T	322	Gtc/Ttc	Val/Phe	Rv1348	irtA	missense_variant	essential
lineage1	1521526	351	A>G	117	gaA/gaG	Glu/Glu	Rv1354c	Rv1354c	synonymous_variant	nonessential
lineage1	1522862	1171	G>A	391	Gtt/Att	Val/Ile	Rv1355c	moeY	missense_variant	nonessential
lineage1	1523175	858	T>G	286	gcT/gcG	Ala/Ala	Rv1355c	moeY	synonymous_variant	nonessential
lineage1	1523791	242	T>C	81	cTc/cCc	Leu/Pro	Rv1355c	moeY	missense_variant	nonessential
lineage1	1525160	.	G>A	.	./.	./.	.	.	intergenic_region	nonessential
lineage1	1534548	63	C>T	21	atC/atT	Ile/Ile	Rv1362c	Rv1362c	synonymous_variant	nonessential
lineage1	1535643	.	C>T	.	./.	./.	.	mcr15	intragenic_variant	nonessential
lineage1	1548087	256	G>A	86	Ggg/Agg	Gly/Arg	Rv1375	Rv1375	missense_variant	nonessential
lineage1	1559562	2462	C>A	821	gCg/gAg	Ala/Glu	Rv1384	carB	missense_variant	nonessential
lineage1	1560912	468	G>A	156	gaG/gaA	Glu/Glu	Rv1385	pyrF	synonymous_variant	nonessential
lineage1	1563686	.	G>T	.	./.	./.	.	.	intergenic_region	nonessential
lineage1	1568178	1410	G>A	470	ccG/ccA	Pro/Pro	Rv1393c	Rv1393c	synonymous_variant	nonessential
lineage1	1574206	308	A>G	103	gAc/gGc	Asp/Gly	Rv1397c	vapC10	missense_variant	nonessential
lineage1	1575793	17	T>C	6	gTc/gCc	Val/Ala	Rv1399c	nlhH	missense_variant	nonessential
lineage1	1580181	242	C>T	81	cCc/cTc	Pro/Leu	Rv1403c	Rv1403c	missense_variant	nonessential
lineage1	1581377	593	G>A	198	gGc/gAc	Gly/Asp	Rv1405c	Rv1405c	missense_variant	nonessential
lineage1	1584379	1279	A>C	427	Atc/Ctc	Ile/Leu	Rv1407	fmu	missense_variant	nonessential
lineage1	1585404	211	G>A	71	Gcc/Acc	Ala/Thr	Rv1409	ribG	missense_variant	essential
lineage1	1589739	354	C>T	118	ggC/ggT	Gly/Gly	Rv1413	Rv1413	synonymous_variant	nonessential
lineage1	1590555	159	C>T	53	acC/acT	Thr/Thr	Rv1415	ribA2	synonymous_variant	essential
lineage1	1600685	1028	C>T	343	cCc/cTc	Pro/Leu	Rv1425	Rv1425	missense_variant	nonessential
lineage1	1601528	794	G>A	265	tGc/tAc	Cys/Tyr	Rv1426c	lipO	missense_variant	nonessential
lineage1	1604290	470	T>A	157	gTc/gAc	Val/Asp	Rv1428c	Rv1428c	missense_variant	nonessential
lineage1	1611283	.	T>C	.	./.	./.	.	.	intergenic_region	nonessential
lineage1	1616831	.	A>G	.	./.	./.	.	.	intergenic_region	nonessential
lineage1	1617833	.	C>T	.	./.	./.	.	.	intergenic_region	nonessential
lineage1	1625259	107	T>G	36	aTc/aGc	Ile/Ser	Rv1446c	opcA	missense_variant	essential
lineage1	1639418	1038	A>G	346	ctA/ctG	Leu/Leu	Rv1453	Rv1453	synonymous_variant	nonessential
lineage1	1639643	1263	T>C	421	cgT/cgC	Arg/Arg	Rv1453	Rv1453	synonymous_variant	nonessential
lineage1	1640442	219	G>A	73	ggG/ggA	Gly/Gly	Rv1454c	qor	synonymous_variant	nonessential
lineage1	1647830	842	G>A	281	gGc/gAc	Gly/Asp	Rv1461	Rv1461	missense_variant	essential
lineage1	1658535	1573	G>T	525	Gtt/Ttt	Val/Phe	Rv1469	ctpD	missense_variant	nonessential
lineage1	1659902	140	T>C	47	gTc/gCc	Val/Ala	Rv1472	echA12	missense_variant	nonessential
lineage1	1659994	232	C>T	78	Ccg/Tcg	Pro/Ser	Rv1472	echA12	missense_variant	nonessential
lineage1	1706746	781	G>T	261	Gtc/Ttc	Val/Phe	Rv1515c	Rv1515c	missense_variant	nonessential
lineage1	1718444	792	T>C	264	cgT/cgC	Arg/Arg	Rv1523	Rv1523	synonymous_variant	nonessential
lineage1	1721490	571	G>C	191	Gcg/Ccg	Ala/Pro	Rv1526c	Rv1526c	missense_variant	nonessential
lineage1	1726816	1594	C>A	532	Ccc/Acc	Pro/Thr	Rv1527c	pks5	missense_variant	nonessential
lineage1	1728615	.	A>C	.	./.	./.	.	.	intergenic_region	nonessential
lineage1	1731563	191	A>T	64	cAc/cTc	His/Leu	Rv1530	adh	missense_variant	nonessential
lineage1	1735903	.	A>G	.	./.	./.	.	.	intergenic_region	nonessential
lineage1	1739390	2872	A>G	958	Act/Gct	Thr/Ala	Rv1536	ileS	missense_variant	nonessential
lineage1	1745446	383	T>A	128	cTc/cAc	Leu/His	Rv1543	Rv1543	missense_variant	nonessential
lineage1	1754299	584	A>C	195	gAg/gCg	Glu/Ala	Rv1550	fadD11	missense_variant	nonessential
lineage1	1754983	1268	C>T	423	gCg/gTg	Ala/Val	Rv1550	fadD11	missense_variant	nonessential
lineage1	1760923	372	T>C	124	acT/acC	Thr/Thr	Rv1555	frdD	synonymous_variant	nonessential
lineage1	1791823	254	T>C	85	tTg/tCg	Leu/Ser	Rv1591	Rv1591	missense_variant	nonessential
lineage1	1797577	190	A>G	64	Aac/Gac	Asn/Asp	Rv1596	nadC	missense_variant	nonessential
lineage1	1826054	532	A>G	178	Aca/Gca	Thr/Ala	Rv1624c	Rv1624c	missense_variant	nonessential
lineage1	1826343	243	G>A	81	cgG/cgA	Arg/Arg	Rv1624c	Rv1624c	synonymous_variant	nonessential
lineage1	1826624	1322	C>T	441	gCa/gTa	Ala/Val	Rv1625c	cya	missense_variant	nonessential
lineage1	1827553	393	G>C	131	ttG/ttC	Leu/Phe	Rv1625c	cya	missense_variant	nonessential
lineage1	1829576	498	G>A	166	gaG/gaA	Glu/Glu	Rv1627c	Rv1627c	synonymous_variant	nonessential
lineage1	1832642	1978	G>T	660	Ggc/Tgc	Gly/Cys	Rv1629	polA	missense_variant	essential
lineage1	1832643	1979	G>C	660	gGc/gCc	Gly/Ala	Rv1629	polA	missense_variant	essential
lineage1	1839260	93	T>G	31	ctT/ctG	Leu/Leu	Rv1634	Rv1634	synonymous_variant	nonessential
lineage1	1839329	162	G>A	54	cgG/cgA	Arg/Arg	Rv1634	Rv1634	synonymous_variant	nonessential
lineage1	1848147	312	G>T	104	gtG/gtT	Val/Val	Rv1639c	Rv1639c	synonymous_variant	nonessential
lineage1	1849191	2845	A>G	949	Att/Gtt	Ile/Val	Rv1640c	lysX	missense_variant	nonessential
lineage1	1853974	369	C>T	123	ggC/ggT	Gly/Gly	Rv1644	tsnR	synonymous_variant	nonessential
lineage1	1872959	321	A>G	107	cgA/cgG	Arg/Arg	Rv1659	argH	synonymous_variant	essential
lineage1	1873954	1316	G>T	439	cGc/cTc	Arg/Leu	Rv1659	argH	missense_variant	essential
lineage1	1876739	1436	T>G	479	gTg/gGg	Val/Gly	Rv1661	pks7	missense_variant	essential
lineage1	1886263	4560	C>G	1520	caC/caG	His/Gln	Rv1662	pks8	missense_variant	essential
lineage1	1889073	1048	G>C	350	Gca/Cca	Ala/Pro	Rv1664	pks9	missense_variant	nonessential
lineage1	1900800	176	T>C	59	gTc/gCc	Val/Ala	Rv1675c	cmr	missense_variant	nonessential
lineage1	1902156	409	G>A	137	Ggg/Agg	Gly/Arg	Rv1677	dsbF	missense_variant	nonessential
lineage1	1906336	.	A>G	.	./.	./.	.	.	intergenic_region	nonessential
lineage1	1907177	775	C>T	259	Cgg/Tgg	Arg/Trp	Rv1682	Rv1682	missense_variant	nonessential
lineage1	1920120	438	G>T	146	ccG/ccT	Pro/Pro	Rv1696	recN	synonymous_variant	nonessential
lineage1	1923985	157	G>A	53	Gtc/Atc	Val/Ile	Rv1699	pyrG	missense_variant	essential
lineage1	1924959	1131	T>C	377	ggT/ggC	Gly/Gly	Rv1699	pyrG	synonymous_variant	essential
lineage1	1935695	814	T>G	272	Tcc/Gcc	Ser/Ala	Rv1707	Rv1707	missense_variant	nonessential
lineage1	1936525	166	G>A	56	Gcg/Acg	Ala/Thr	Rv1708	Rv1708	missense_variant	essential
lineage1	1940307	20	G>T	7	tGg/tTg	Trp/Leu	Rv1713	engA	missense_variant	essential
lineage1	1952160	309	T>C	103	acT/acC	Thr/Thr	Rv1726	Rv1726	synonymous_variant	nonessential
lineage1	1956930	316	A>C	106	Act/Cct	Thr/Pro	Rv1730c	Rv1730c	missense_variant	essential
lineage1	1963383	804	C>T	268	taC/taT	Tyr/Tyr	Rv1736c	narX	synonymous_variant	nonessential
lineage1	1963957	230	A>G	77	gAc/gGc	Asp/Gly	Rv1736c	narX	missense_variant	nonessential
lineage1	1978807	761	C>A	254	gCc/gAc	Ala/Asp	Rv1750c	fadD1	missense_variant	nonessential
lineage1	1979026	542	G>A	181	aGc/aAc	Ser/Asn	Rv1750c	fadD1	missense_variant	nonessential
lineage1	2013943	537	C>G	179	gaC/gaG	Asp/Glu	Rv1779c	Rv1779c	missense_variant	nonessential
lineage1	2017291	186	A>G	62	cgA/cgG	Arg/Arg	Rv1781c	malQ	synonymous_variant	nonessential
lineage1	2017560	.	A>T	.	./.	./.	.	.	intergenic_region	nonessential
lineage1	2019236	1497	T>G	499	ccT/ccG	Pro/Pro	Rv1782	eccB5	synonymous_variant	nonessential
lineage1	2023211	3955	G>T	1319	Gtc/Ttc	Val/Phe	Rv1783	eccC5	missense_variant	nonessential
lineage1	2035937	455	G>A	152	cGc/cAc	Arg/His	Rv1797	eccE5	missense_variant	nonessential
lineage1	2062922	1807	A>G	603	Atc/Gtc	Ile/Val	Rv1819c	bacA	missense_variant	nonessential
lineage1	2066471	15	T>C	5	ggT/ggC	Gly/Gly	Rv1821	secA2	synonymous_variant	nonessential
lineage1	2072190	239	A>C	80	gAg/gCg	Glu/Ala	Rv1826	gcvH	missense_variant	nonessential
lineage1	2083124	1513	A>G	505	Agc/Ggc	Ser/Gly	Rv1836c	Rv1836c	missense_variant	nonessential
lineage1	2090306	413	C>T	138	cCg/cTg	Pro/Leu	Rv1841c	Rv1841c	missense_variant	nonessential
lineage1	2092391	1308	C>A	436	atC/atA	Ile/Ile	Rv1843c	guaB1	synonymous_variant	nonessential
lineage1	2093715	.	T>C	.	./.	./.	.	.	intergenic_region	nonessential
lineage1	2096094	75	G>A	25	acG/acA	Thr/Thr	Rv1845c	blaR	synonymous_variant	nonessential
lineage1	2096430	170	T>G	57	cTc/cGc	Leu/Arg	Rv1846c	blaI	missense_variant	nonessential
lineage1	2097144	268	G>C	90	Gtg/Ctg	Val/Leu	Rv1847	Rv1847	missense_variant	nonessential
lineage1	2104779	45	G>A	15	ggG/ggA	Gly/Gly	Rv1856c	Rv1856c	synonymous_variant	nonessential
lineage1	2110365	822	A>C	274	acA/acC	Thr/Thr	Rv1862	adhA	synonymous_variant	nonessential
lineage1	2120796	635	A>T	212	tAa/tTa	Ter/Leuext*?	Rv1870c	Rv1870c	stop_lost+splice_region_variant	nonessential
lineage1	2122625	527	T>C	176	gTc/gCc	Val/Ala	Rv1872c	lldD2	missense_variant	nonessential
lineage1	2128372	351	A>G	117	acA/acG	Thr/Thr	Rv1878	glnA3	synonymous_variant	nonessential
lineage1	2129281	1260	C>A	420	gcC/gcA	Ala/Ala	Rv1878	glnA3	synonymous_variant	nonessential
lineage1	2130529	.	A>G	.	./.	./.	.	.	intergenic_region	nonessential
lineage1	2132062	268	G>C	90	Ggg/Cgg	Gly/Arg	Rv1881c	lppE	missense_variant	nonessential
lineage1	2138767	.	G>C	.	./.	./.	.	.	intergenic_region	nonessential
lineage1	2145878	368	T>C	123	cTg/cCg	Leu/Pro	Rv1899c	lppD	missense_variant	nonessential
lineage1	2151678	718	C>A	240	Ccc/Acc	Pro/Thr	Rv1905c	aao	missense_variant	nonessential
lineage1	2156868	432	C>A	144	ggC/ggA	Gly/Gly	Rv1910c	Rv1910c	synonymous_variant	nonessential
lineage1	2177073	.	T>C	.	./.	./.	.	.	intergenic_region	nonessential
lineage1	2177968	882	G>T	294	gcG/gcT	Ala/Ala	Rv1925	fadD31	synonymous_variant	nonessential
lineage1	2185358	831	C>T	277	acC/acT	Thr/Thr	Rv1934c	fadE17	synonymous_variant	nonessential
lineage1	2199416	.	A>G	.	./.	./.	.	.	intergenic_region	nonessential
lineage1	2222308	857	A>G	286	gAc/gGc	Asp/Gly	Rv1979c	Rv1979c	missense_variant	nonessential
lineage1	2238930	.	A>C	.	./.	./.	.	.	intergenic_region	nonessential
lineage1	2239055	52	C>T	18	Ccc/Tcc	Pro/Ser	Rv1996	Rv1996	missense_variant	nonessential
lineage1	2240062	.	C>G	.	./.	./.	.	.	intergenic_region	nonessential
lineage1	2241646	1488	C>T	496	gcC/gcT	Ala/Ala	Rv1997	ctpF	synonymous_variant	nonessential
lineage1	2241742	1584	A>G	528	ccA/ccG	Pro/Pro	Rv1997	ctpF	synonymous_variant	nonessential
lineage1	2242808	2650	G>A	884	Gcg/Acg	Ala/Thr	Rv1997	ctpF	missense_variant	nonessential
lineage1	2246960	129	G>C	43	gtG/gtC	Val/Val	Rv2001	Rv2001	synonymous_variant	nonessential
lineage1	2249035	386	T>C	129	aTg/aCg	Met/Thr	Rv2003c	Rv2003c	missense_variant	nonessential
lineage1	2255942	3941	G>T	1314	cGg/cTg	Arg/Leu	Rv2006	otsB1	missense_variant	nonessential
lineage1	2282376	278	C>T	93	gCc/gTc	Ala/Val	Rv2036	Rv2036	missense_variant	nonessential
lineage1	2282377	279	C>T	93	gcC/gcT	Ala/Ala	Rv2036	Rv2036	synonymous_variant	nonessential
lineage1	2297766	9221	C>T	3074	gCc/gTc	Ala/Val	Rv2048c	pks12	missense_variant	nonessential
lineage1	2301089	5898	A>G	1966	ctA/ctG	Leu/Leu	Rv2048c	pks12	synonymous_variant	nonessential
lineage1	2309356	1400	C>T	467	aCt/aTt	Thr/Ile	Rv2051c	ppm1	missense_variant	nonessential
lineage1	2321358	302	G>C	101	cGc/cCc	Arg/Pro	Rv2063A	mazF7	missense_variant	nonessential
lineage1	2335500	146	C>T	49	gCc/gTc	Ala/Val	Rv2079	Rv2079	missense_variant	nonessential
lineage1	2339719	1011	A>G	337	gcA/gcG	Ala/Ala	Rv2082	Rv2082	synonymous_variant	nonessential
lineage1	2339722	1014	G>C	338	ggG/ggC	Gly/Gly	Rv2082	Rv2082	synonymous_variant	nonessential
lineage1	2339726	1018	C>G	340	Ctg/Gtg	Leu/Val	Rv2082	Rv2082	missense_variant	nonessential
lineage1	2341030	160	G>A	54	Gcg/Acg	Ala/Thr	Rv2083	Rv2083	missense_variant	nonessential
lineage1	2348482	1110	G>T	370	gaG/gaT	Glu/Asp	Rv2090	Rv2090	missense_variant	nonessential
lineage1	2350186	1869	T>C	623	cgT/cgC	Arg/Arg	Rv2092c	helY	synonymous_variant	nonessential
lineage1	2374442	609	G>A	203	tcG/tcA	Ser/Ser	Rv2114	Rv2114	synonymous_variant	nonessential
lineage1	2376425	.	A>G	.	./.	./.	.	.	intergenic_region	nonessential
lineage1	2379743	.	C>G	.	./.	./.	.	.	intergenic_region	nonessential
lineage1	2390299	.	A>G	.	./.	./.	.	.	intergenic_region	nonessential
lineage1	2397760	431	C>G	144	gCa/gGa	Ala/Gly	Rv2138	lppL	missense_variant	essential
lineage1	2400031	298	C>T	100	Cgc/Tgc	Arg/Cys	Rv2140c	TB18.6	missense_variant	nonessential
lineage1	2419142	1467	T>C	489	gtT/gtC	Val/Val	Rv2158c	murE	synonymous_variant	nonessential
lineage1	2425097	1991	T>G	664	gTc/gGc	Val/Gly	Rv2163c	pbpB	missense_variant	essential
lineage1	2437259	1351	G>T	451	Gca/Tca	Ala/Ser	Rv2174	mptA	missense_variant	essential
lineage1	2447539	.	A>G	.	./.	./.	.	.	intergenic_region	nonessential
lineage1	2448288	129	G>A	43	tgG/tgA	Trp/*	Rv2187	fadD15	stop_gained	nonessential
lineage1	2449295	1136	G>A	379	gGg/gAg	Gly/Glu	Rv2187	fadD15	missense_variant	nonessential
lineage1	2450045	1106	C>T	369	aCg/aTg	Thr/Met	Rv2188c	pimB	missense_variant	essential
lineage1	2451081	70	G>C	24	Gag/Cag	Glu/Gln	Rv2188c	pimB	missense_variant	essential
lineage1	2470485	.	G>T	.	./.	./.	.	.	intergenic_region	nonessential
lineage1	2472956	464	T>C	155	tTg/tCg	Leu/Ser	Rv2208	cobS	missense_variant	nonessential
lineage1	2495500	1524	A>G	508	ttA/ttG	Leu/Leu	Rv2224c	caeA	synonymous_variant	nonessential
lineage1	2500892	.	C>T	.	./.	./.	.	.	intergenic_region	nonessential
lineage1	2501148	218	T>C	73	gTg/gCg	Val/Ala	Rv2227	Rv2227	missense_variant	nonessential
lineage1	2503549	1060	G>T	354	Gcg/Tcg	Ala/Ser	Rv2230c	Rv2230c	missense_variant	nonessential
lineage1	2508395	759	G>A	253	ccG/ccA	Pro/Pro	Rv2235	Rv2235	synonymous_variant	essential
lineage1	2509181	195	G>C	65	gtG/gtC	Val/Val	Rv2236c	cobD	synonymous_variant	nonessential
lineage1	2511712	569	C>A	190	aCa/aAa	Thr/Lys	Rv2240c	Rv2240c	missense_variant	nonessential
lineage1	2528931	45	C>T	15	aaC/aaT	Asn/Asn	Rv2254c	Rv2254c	synonymous_variant	nonessential
lineage1	2530434	389	C>A	130	cCc/cAc	Pro/His	Rv2257c	Rv2257c	missense_variant	nonessential
lineage1	2538793	94	G>A	32	Ggc/Agc	Gly/Ser	Rv2265	Rv2265	missense_variant	nonessential
lineage1	2544979	282	T>A	94	caT/caA	His/Gln	Rv2270	lppN	missense_variant	nonessential
lineage1	2547274	392	A>G	131	gAt/gGt	Asp/Gly	Rv2275	Rv2275	missense_variant	nonessential
lineage1	2553682	510	C>T	170	taC/taT	Tyr/Tyr	Rv2281	pitB	synonymous_variant	nonessential
lineage1	2569593	512	A>G	171	cAt/cGt	His/Arg	Rv2298	Rv2298	missense_variant	nonessential
lineage1	2573434	420	G>T	140	tgG/tgT	Trp/Cys	Rv2301	cut2	missense_variant	nonessential
lineage1	2574598	422	G>A	141	aGc/aAc	Ser/Asn	Rv2303c	Rv2303c	missense_variant	nonessential
lineage1	2577246	.	A>G	.	./.	./.	.	Rv2306A	intragenic_variant	nonessential
lineage1	2581109	691	C>A	231	Cgg/Agg	Arg/Arg	Rv2308	Rv2308	synonymous_variant	nonessential
lineage1	2582324	.	G>A	.	./.	./.	.	.	intergenic_region	nonessential
lineage1	2602575	887	C>T	296	cCg/cTg	Pro/Leu	Rv2329c	narK1	missense_variant	nonessential
lineage1	2605293	186	G>T	62	gaG/gaT	Glu/Asp	Rv2332	mez	missense_variant	nonessential
lineage1	2608488	.	T>C	.	./.	./.	.	.	intergenic_region	nonessential
lineage1	2611704	868	A>C	290	Aga/Cga	Arg/Arg	Rv2336	Rv2336	synonymous_variant	nonessential
lineage1	2622508	1245	G>A	415	ttG/ttA	Leu/Leu	Rv2344c	dgt	synonymous_variant	nonessential
lineage1	2641840	191	A>G	64	cAc/cGc	His/Arg	Rv2359	zur	missense_variant	nonessential
lineage1	2643653	606	C>T	202	ggC/ggT	Gly/Gly	Rv2362c	recO	synonymous_variant	nonessential
lineage1	2652908	1080	G>C	360	gaG/gaC	Glu/Asp	Rv2373c	dnaJ2	missense_variant	essential
lineage1	2660319	1767	G>C	589	gaG/gaC	Glu/Asp	Rv2379c	mbtF	missense_variant	nonessential
lineage1	2663210	3906	C>T	1302	gcC/gcT	Ala/Ala	Rv2380c	mbtE	synonymous_variant	nonessential
lineage1	2688225	216	G>C	72	atG/atC	Met/Ile	Rv2394	ggtB	missense_variant	nonessential
lineage1	2691713	1642	T>C	548	Tcg/Ccg	Ser/Pro	Rv2395	Rv2395	missense_variant	nonessential
lineage1	2696977	738	C>G	246	gcC/gcG	Ala/Ala	Rv2400c	subI	synonymous_variant	essential
lineage1	2704291	147	C>T	49	atC/atT	Ile/Ile	Rv2406c	Rv2406c	synonymous_variant	nonessential
lineage1	2709795	171	T>C	57	gcT/gcC	Ala/Ala	Rv2411c	Rv2411c	synonymous_variant	nonessential
lineage1	2712913	872	G>T	291	cGg/cTg	Arg/Leu	Rv2415c	Rv2415c	missense_variant	nonessential
lineage1	2726051	.	G>A	.	./.	./.	.	oxyR'	intragenic_variant	nonessential
lineage1	2727037	232	A>T	78	Atg/Ttg	Met/Leu	Rv2429	ahpD	missense_variant	nonessential
lineage1	2731741	1009	C>T	337	Ctg/Ttg	Leu/Leu	Rv2435c	Rv2435c	synonymous_variant	nonessential
lineage1	2745739	.	G>A	.	./.	./.	.	.	intergenic_region	nonessential
lineage1	2745839	300	C>T	100	gcC/gcT	Ala/Ala	Rv2446c	Rv2446c	synonymous_variant	nonessential
lineage1	2755112	1593	C>T	531	atC/atT	Ile/Ile	Rv2455c	Rv2455c	synonymous_variant	nonessential
lineage1	2759534	.	C>G	.	./.	./.	.	.	intergenic_region	nonessential
lineage1	2764206	1086	T>C	362	gaT/gaC	Asp/Asp	Rv2462c	tig	synonymous_variant	nonessential
lineage1	2764939	353	C>T	118	cCc/cTc	Pro/Leu	Rv2462c	tig	missense_variant	nonessential
lineage1	2773955	392	G>C	131	aGt/aCt	Ser/Thr	Rv2471	aglA	missense_variant	nonessential
lineage1	2790458	565	T>G	189	Tgt/Ggt	Cys/Gly	Rv2483c	plsC	missense_variant	nonessential
lineage1	2791257	1238	T>A	413	aTt/aAt	Ile/Asn	Rv2484c	Rv2484c	missense_variant	nonessential
lineage1	2791475	1020	T>C	340	gcT/gcC	Ala/Ala	Rv2484c	Rv2484c	synonymous_variant	nonessential
lineage1	2809895	45	C>T	15	ctC/ctT	Leu/Leu	Rv2495c	bkdC	synonymous_variant	nonessential
lineage1	2817158	1317	G>T	439	atG/atT	Met/Ile	Rv2502c	accD1	missense_variant	nonessential
lineage1	2824432	162	C>T	54	acC/acT	Thr/Thr	Rv2508c	Rv2508c	synonymous_variant	nonessential
lineage1	2828104	.	C>T	.	./.	./.	.	.	intergenic_region	nonessential
lineage1	2858669	56	C>A	19	gCc/gAc	Ala/Asp	Rv2533c	nusB	missense_variant	essential
lineage1	2870386	.	C>T	.	./.	./.	.	.	intergenic_region	nonessential
lineage1	2878980	950	G>A	317	gGc/gAc	Gly/Asp	Rv2559c	Rv2559c	missense_variant	nonessential
lineage1	2881244	.	A>G	.	./.	./.	.	.	intergenic_region	nonessential
lineage1	2894594	83	G>A	28	gGc/gAc	Gly/Asp	Rv2570	Rv2570	missense_variant	nonessential
lineage1	2894642	131	A>G	44	gAa/gGa	Glu/Gly	Rv2570	Rv2570	missense_variant	nonessential
lineage1	2897528	276	C>T	92	gcC/gcT	Ala/Ala	Rv2572c	aspS	synonymous_variant	nonessential
lineage1	2897871	.	A>G	.	./.	./.	.	.	intergenic_region	nonessential
lineage1	2925683	192	G>A	64	ctG/ctA	Leu/Leu	Rv2595	vapB40	synonymous_variant	nonessential
lineage1	2926882	528	C>T	176	cgC/cgT	Arg/Arg	Rv2597	Rv2597	synonymous_variant	nonessential
lineage1	2927511	35	G>T	12	aGc/aTc	Ser/Ile	Rv2599	Rv2599	missense_variant	nonessential
lineage1	2940608	5	G>A	2	aGc/aAc	Ser/Asn	Rv2612c	pgsA1	missense_variant	essential
lineage1	2948650	15	T>C	5	cgT/cgC	Arg/Arg	Rv2622	Rv2622	synonymous_variant	nonessential
lineage1	2953307	.	G>T	.	./.	./.	.	.	intergenic_region	nonessential
lineage1	2959324	.	A>G	.	./.	./.	.	.	intergenic_region	nonessential
lineage1	2985216	484	G>A	162	Gag/Aag	Glu/Lys	Rv2668	Rv2668	missense_variant	nonessential
lineage1	2987918	237	G>A	79	cgG/cgA	Arg/Arg	Rv2672	Rv2672	synonymous_variant	nonessential
lineage1	2992564	65	C>T	22	tCg/tTg	Ser/Leu	Rv2676c	Rv2676c	missense_variant	nonessential
lineage1	2993523	470	A>G	157	cAa/cGa	Gln/Arg	Rv2677c	hemY	missense_variant	nonessential
lineage1	3000362	251	T>C	84	tTa/tCa	Leu/Ser	Rv2683	Rv2683	missense_variant	nonessential
lineage1	3006898	165	C>T	55	taC/taT	Tyr/Tyr	Rv2689c	Rv2689c	synonymous_variant	nonessential
lineage1	3015379	177	G>A	59	ccG/ccA	Pro/Pro	Rv2700	Rv2700	synonymous_variant	essential
lineage1	3025431	.	C>T	.	./.	./.	.	.	intergenic_region	nonessential
lineage1	3027606	542	C>G	181	tCg/tGg	Ser/Trp	Rv2714	Rv2714	missense_variant	nonessential
lineage1	3031285	253	T>A	85	Ttg/Atg	Leu/Met	Rv2719c	Rv2719c	missense_variant	nonessential
lineage1	3069805	279	C>G	93	gtC/gtG	Val/Val	Rv2756c	hsdM	synonymous_variant	nonessential
lineage1	3088625	360	T>C	120	gtT/gtC	Val/Val	Rv2781c	Rv2781c	synonymous_variant	nonessential
lineage1	3097349	391	C>T	131	Cag/Tag	Gln/*	Rv2788	sirR	stop_gained	nonessential
lineage1	3105144	476	G>T	159	tGc/tTc	Cys/Phe	Rv2796c	lppV	missense_variant	nonessential
lineage1	3114814	.	G>A	.	./.	./.	.	.	intergenic_region	nonessential
lineage1	3132956	584	C>A	195	gCg/gAg	Ala/Glu	Rv2825c	Rv2825c	missense_variant	nonessential
lineage1	3132966	574	A>C	192	Acg/Ccg	Thr/Pro	Rv2825c	Rv2825c	missense_variant	nonessential
lineage1	3132975	565	G>C	189	Gtg/Ctg	Val/Leu	Rv2825c	Rv2825c	missense_variant	nonessential
lineage1	3135852	482	C>A	161	gCg/gAg	Ala/Glu	Rv2828c	Rv2828c	missense_variant	essential
lineage1	3137237	.	T>C	.	./.	./.	.	.	intergenic_region	nonessential
lineage1	3137681	411	G>A	137	gtG/gtA	Val/Val	Rv2831	echA16	synonymous_variant	nonessential
lineage1	3169993	731	T>C	244	cTg/cCg	Leu/Pro	Rv2858c	aldC	missense_variant	nonessential
lineage1	3188428	444	G>A	148	ccG/ccA	Pro/Pro	Rv2877c	merT	synonymous_variant	nonessential
lineage1	3188769	103	T>C	35	Tat/Cat	Tyr/His	Rv2877c	merT	missense_variant	nonessential
lineage1	3190342	.	G>A	.	./.	./.	.	.	intergenic_region	nonessential
lineage1	3197917	369	C>T	123	ggC/ggT	Gly/Gly	Rv2888c	amiC	synonymous_variant	nonessential
lineage1	3200304	39	A>G	13	gtA/gtG	Val/Val	Rv2891	Rv2891	synonymous_variant	nonessential
lineage1	3202629	210	C>T	70	caC/caT	His/His	Rv2893	Rv2893	synonymous_variant	nonessential
lineage1	3214481	.	G>T	.	./.	./.	.	.	intergenic_region	nonessential
lineage1	3229692	989	C>T	330	gCc/gTc	Ala/Val	Rv2918c	glnD	missense_variant	nonessential
lineage1	3233605	535	C>T	179	Ctg/Ttg	Leu/Leu	Rv2921c	ftsY	synonymous_variant	nonessential
lineage1	3241244	716	C>T	239	aCt/aTt	Thr/Ile	Rv2927c	Rv2927c	missense_variant	essential
lineage1	3244414	718	A>G	240	Atg/Gtg	Met/Val	Rv2930	fadD26	missense_variant	nonessential
lineage1	3247089	1645	G>A	549	Ggc/Agc	Gly/Ser	Rv2931	ppsA	missense_variant	nonessential
lineage1	3254758	3687	A>C	1229	ccA/ccC	Pro/Pro	Rv2932	ppsB	synonymous_variant	nonessential
lineage1	3254880	3809	G>T	1270	cGg/cTg	Arg/Leu	Rv2932	ppsB	missense_variant	nonessential
lineage1	3271037	3301	A>G	1101	Aac/Gac	Asn/Asp	Rv2935	ppsE	missense_variant	nonessential
lineage1	3273138	925	C>G	309	Cac/Gac	His/Asp	Rv2936	drrA	missense_variant	nonessential
lineage1	3274545	474	G>A	158	ctG/ctA	Leu/Leu	Rv2938	drrC	synonymous_variant	nonessential
lineage1	3280132	2584	C>T	862	Cgg/Tgg	Arg/Trp	Rv2940c	mas	missense_variant	nonessential
lineage1	3296721	1120	G>C	374	Ggt/Cgt	Gly/Arg	Rv2947c	pks15	missense_variant	nonessential
lineage1	3299413	542	C>T	181	gCc/gTc	Ala/Val	Rv2948c	fadD22	missense_variant	nonessential
lineage1	3302683	.	C>T	.	./.	./.	.	.	intergenic_region	nonessential
lineage1	3306594	.	T>G	.	./.	./.	.	.	intergenic_region	nonessential
lineage1	3311119	882	C>G	294	gtC/gtG	Val/Val	Rv2958c	Rv2958c	synonymous_variant	nonessential
lineage1	3312942	.	G>A	.	./.	./.	.	.	intergenic_region	nonessential
lineage1	3326150	50	A>G	17	gAc/gGc	Asp/Gly	Rv2971	Rv2971	missense_variant	essential
lineage1	3328495	1452	C>G	484	cgC/cgG	Arg/Arg	Rv2973c	recG	synonymous_variant	nonessential
lineage1	3351472	204	G>A	68	tgG/tgA	Trp/*	Rv2994	Rv2994	stop_gained	nonessential
lineage1	3365841	610	C>T	204	Ccc/Tcc	Pro/Ser	Rv3007c	Rv3007c	missense_variant	nonessential
lineage1	3369869	.	G>T	.	./.	./.	.	.	intergenic_region	nonessential
lineage1	3371260	175	A>G	59	Atc/Gtc	Ile/Val	Rv3011c	gatA	missense_variant	essential
lineage1	3401850	69	C>T	23	gaC/gaT	Asp/Asp	Rv3041c	Rv3041c	synonymous_variant	nonessential
lineage1	3406798	514	G>A	172	Gcc/Acc	Ala/Thr	Rv3045	adhC	missense_variant	nonessential
lineage1	3407028	744	C>T	248	aaC/aaT	Asn/Asn	Rv3045	adhC	synonymous_variant	nonessential
lineage1	3415332	.	A>G	.	./.	./.	.	.	intergenic_region	nonessential
lineage1	3424462	966	G>A	322	ctG/ctA	Leu/Leu	Rv3061c	fadE22	synonymous_variant	nonessential
lineage1	3427632	390	C>T	130	gcC/gcT	Ala/Ala	Rv3063	cstA	synonymous_variant	nonessential
lineage1	3431407	.	G>T	.	./.	./.	.	.	intergenic_region	nonessential
lineage1	3440542	1002	A>G	334	ggA/ggG	Gly/Gly	Rv3077	atsF	synonymous_variant	nonessential
lineage1	3442240	358	G>T	120	Gaa/Taa	Glu/*	Rv3079c	Rv3079c	stop_gained	nonessential
lineage1	3447480	947	T>G	316	cTc/cGc	Leu/Arg	Rv3082c	virS	missense_variant	nonessential
lineage1	3448714	211	G>C	71	Gac/Cac	Asp/His	Rv3083	Rv3083	missense_variant	nonessential
lineage1	3460765	1650	G>C	550	ccG/ccC	Pro/Pro	Rv3091	Rv3091	synonymous_variant	nonessential
lineage1	3464629	83	A>G	28	gAa/gGa	Glu/Gly	Rv3096	Rv3096	missense_variant	nonessential
lineage1	3474597	591	C>A	197	gtC/gtA	Val/Val	Rv3106	fprA	synonymous_variant	nonessential
lineage1	3475159	1153	A>G	385	Aat/Gat	Asn/Asp	Rv3106	fprA	missense_variant	nonessential
lineage1	3497586	1680	G>C	560	gcG/gcC	Ala/Ala	Rv3132c	devS	synonymous_variant	essential
lineage1	3498418	848	T>C	283	aTt/aCt	Ile/Thr	Rv3132c	devS	missense_variant	essential
lineage1	3505005	811	A>C	271	Acc/Ccc	Thr/Pro	Rv3138	pflA	missense_variant	nonessential
lineage1	3509091	.	G>C	.	./.	./.	.	.	intergenic_region	nonessential
lineage1	3521044	538	A>G	180	Acg/Gcg	Thr/Ala	Rv3153	nuoI	missense_variant	nonessential
lineage1	3526986	1197	A>G	399	gcA/gcG	Ala/Ala	Rv3158	nuoN	synonymous_variant	nonessential
lineage1	3530145	994	G>T	332	Gac/Tac	Asp/Tyr	Rv3161c	Rv3161c	missense_variant	nonessential
lineage1	3533759	147	C>T	49	ccC/ccT	Pro/Pro	Rv3164c	moxR3	synonymous_variant	nonessential
lineage1	3536008	50	C>A	17	cCg/cAg	Pro/Gln	Rv3167c	Rv3167c	missense_variant	nonessential
lineage1	3555699	989	T>C	330	gTg/gCg	Val/Ala	Rv3190c	Rv3190c	missense_variant	nonessential
lineage1	3560645	2528	G>A	843	cGg/cAg	Arg/Gln	Rv3193c	Rv3193c	missense_variant	nonessential
lineage1	3577958	2243	T>C	748	gTt/gCt	Val/Ala	Rv3202c	Rv3202c	missense_variant	nonessential
lineage1	3597682	85	G>A	29	Gtc/Atc	Val/Ile	Rv3221c	TB7.3	missense_variant	nonessential
lineage1	3624486	425	A>G	142	gAt/gGt	Asp/Gly	Rv3244c	lpqB	missense_variant	essential
lineage1	3658266	373	G>C	125	Ggt/Cgt	Gly/Arg	Rv3275c	purE	missense_variant	essential
lineage1	3661802	211	G>A	71	Ggc/Agc	Gly/Ser	Rv3279c	birA	missense_variant	nonessential
lineage1	3670118	294	C>A	98	ggC/ggA	Gly/Gly	Rv3289c	Rv3289c	synonymous_variant	nonessential
lineage1	3671532	263	C>G	88	gCc/gGc	Ala/Gly	Rv3290c	lat	missense_variant	nonessential
lineage1	3671843	.	A>C	.	./.	./.	.	.	intergenic_region	nonessential
lineage1	3672105	193	C>G	65	Cat/Gat	His/Asp	Rv3291c	lrpA	missense_variant	nonessential
lineage1	3678091	1317	G>A	439	ccG/ccA	Pro/Pro	Rv3296	lhr	synonymous_variant	nonessential
lineage1	3679949	3175	A>G	1059	Aaa/Gaa	Lys/Glu	Rv3296	lhr	missense_variant	nonessential
lineage1	3683237	2727	C>A	909	gcC/gcA	Ala/Ala	Rv3299c	atsB	synonymous_variant	nonessential
lineage1	3683715	2249	A>C	750	cAg/cCg	Gln/Pro	Rv3299c	atsB	missense_variant	nonessential
lineage1	3687372	206	T>C	69	tTg/tCg	Leu/Ser	Rv3301c	phoY1	missense_variant	nonessential
lineage1	3696181	1318	A>G	440	Agc/Ggc	Ser/Gly	Rv3308	pmmB	missense_variant	nonessential
lineage1	3697708	511	A>G	171	Acg/Gcg	Thr/Ala	Rv3310	sapM	missense_variant	nonessential
lineage1	3704261	160	C>A	54	Cta/Ata	Leu/Ile	Rv3316	sdhC	missense_variant	nonessential
lineage1	3770325	325	G>A	109	Gcg/Acg	Ala/Thr	Rv3356c	folD	missense_variant	essential
lineage1	3771628	285	A>C	95	atA/atC	Ile/Ile	Rv3359	Rv3359	synonymous_variant	nonessential
lineage1	3772616	.	G>A	.	./.	./.	.	.	intergenic_region	nonessential
lineage1	3774506	369	C>T	123	ggC/ggT	Gly/Gly	Rv3364c	Rv3364c	synonymous_variant	nonessential
lineage1	3785946	1015	A>G	339	Agg/Ggg	Arg/Gly	Rv3371	Rv3371	missense_variant	nonessential
lineage1	3786033	1102	A>G	368	Atc/Gtc	Ile/Val	Rv3371	Rv3371	missense_variant	nonessential
lineage1	3788365	640	T>G	214	Tga/Gga	Ter/Glyext*?	Rv3373	echA18	stop_lost+splice_region_variant	nonessential
lineage1	3793634	1234	T>C	412	Tgc/Cgc	Cys/Arg	Rv3379c	dxs2	missense_variant	nonessential
lineage1	3808103	335	A>G	112	aAt/aGt	Asn/Ser	Rv3392c	cmaA1	missense_variant	nonessential
lineage1	3811629	8	C>T	3	gCg/gTg	Ala/Val	Rv3395c	Rv3395c	missense_variant	nonessential
lineage1	3830566	954	C>T	318	tcC/tcT	Ser/Ser	Rv3411c	guaB2	synonymous_variant	essential
lineage1	3851084	671	T>C	224	aTc/aCc	Ile/Thr	Rv3432c	gadB	missense_variant	nonessential
lineage1	3854899	.	T>C	.	./.	./.	.	.	intergenic_region	nonessential
lineage1	3864041	491	C>T	164	gCg/gTg	Ala/Val	Rv3446c	Rv3446c	missense_variant	nonessential
lineage1	3868738	387	C>A	129	atC/atA	Ile/Ile	Rv3448	eccD4	synonymous_variant	nonessential
lineage1	3876953	480	C>T	160	gtC/gtT	Val/Val	Rv3456c	rplQ	synonymous_variant	nonessential
lineage1	3883467	.	A>G	.	./.	./.	.	.	intergenic_region	nonessential
lineage1	3898869	3050	C>A	1017	aCc/aAc	Thr/Asn	Rv3479	Rv3479	missense_variant	nonessential
lineage1	3899654	749	G>T	250	cGc/cTc	Arg/Leu	Rv3480c	Rv3480c	missense_variant	nonessential
lineage1	3913737	798	C>T	266	gcC/gcT	Ala/Ala	Rv3495c	lprN	synonymous_variant	nonessential
lineage1	3920109	753	C>A	251	atC/atA	Ile/Ile	Rv3501c	yrbE4A	synonymous_variant	nonessential
lineage1	3921094	947	G>A	316	cGt/cAt	Arg/His	Rv3502c	hsd4A	missense_variant	nonessential
lineage1	3922836	366	T>C	122	gaT/gaC	Asp/Asp	Rv3504	fadE26	synonymous_variant	nonessential
lineage1	3958007	487	C>T	163	Cac/Tac	His/Tyr	Rv3521	Rv3521	missense_variant	nonessential
lineage1	3974142	359	C>T	120	cCg/cTg	Pro/Leu	Rv3535c	hsaG	missense_variant	nonessential
lineage1	3984926	520	C>T	174	Ctg/Ttg	Leu/Leu	Rv3545c	cyp125	synonymous_variant	nonessential
lineage1	3989914	19	G>T	7	Gct/Tct	Ala/Ser	Rv3551	Rv3551	missense_variant	nonessential
lineage1	3994898	802	T>C	268	Tgg/Cgg	Trp/Arg	Rv3555c	Rv3555c	missense_variant	nonessential
lineage1	4003645	485	C>T	162	gCg/gTg	Ala/Val	Rv3562	fadE31	missense_variant	nonessential
lineage1	4012219	52	A>G	18	Aat/Gat	Asn/Asp	Rv3570c	hsaA	missense_variant	nonessential
lineage1	4013076	660	G>A	220	ggG/ggA	Gly/Gly	Rv3571	kshB	synonymous_variant	nonessential
lineage1	4014431	1782	G>A	594	ccG/ccA	Pro/Pro	Rv3573c	fadE34	synonymous_variant	nonessential
lineage1	4019103	.	G>T	.	./.	./.	.	.	intergenic_region	nonessential
lineage1	4022652	1152	C>T	384	agC/agT	Ser/Ser	Rv3580c	cysS1	synonymous_variant	essential
lineage1	4026800	357	G>C	119	gcG/gcC	Ala/Ala	Rv3585	radA	synonymous_variant	nonessential
lineage1	4040517	188	T>C	63	gTc/gCc	Val/Ala	Rv3596c	clpC1	missense_variant	essential
lineage1	4054637	60	T>C	20	ggT/ggC	Gly/Gly	Rv3614c	espD	synonymous_variant	nonessential
lineage1	4067152	134	C>T	45	gCg/gTg	Ala/Val	Rv3627c	Rv3627c	missense_variant	essential
lineage1	4069797	623	C>T	208	tCg/tTg	Ser/Leu	Rv3630	Rv3630	missense_variant	nonessential
lineage1	4081987	735	C>G	245	gcC/gcG	Ala/Ala	Rv3644c	Rv3644c	synonymous_variant	nonessential
lineage1	4081996	726	C>G	242	ccC/ccG	Pro/Pro	Rv3644c	Rv3644c	synonymous_variant	nonessential
lineage1	4083360	554	T>G	185	aTc/aGc	Ile/Ser	Rv3645	Rv3645	missense_variant	nonessential
lineage1	4085200	2058	C>G	686	gaC/gaG	Asp/Glu	Rv3646c	topA	missense_variant	essential
lineage1	4096190	750	C>T	250	gcC/gcT	Ala/Ala	Rv3658c	Rv3658c	synonymous_variant	essential
lineage1	4101018	.	C>T	.	./.	./.	.	.	intergenic_region	nonessential
lineage1	4105757	1328	G>A	443	cGg/cAg	Arg/Gln	Rv3666c	dppA	missense_variant	essential
lineage1	4106154	931	G>A	311	Gag/Aag	Glu/Lys	Rv3666c	dppA	missense_variant	essential
lineage1	4115029	129	C>T	43	gaC/gaT	Asp/Asp	Rv3673c	Rv3673c	synonymous_variant	nonessential
lineage1	4116682	205	T>C	69	Tta/Cta	Leu/Leu	Rv3676	crp	synonymous_variant	nonessential
lineage1	4117161	.	C>A	.	./.	./.	.	.	intergenic_region	nonessential
lineage1	4126087	649	T>G	217	Tcc/Gcc	Ser/Ala	Rv3684	Rv3684	missense_variant	nonessential
lineage1	4130711	355	G>C	119	Gtc/Ctc	Val/Leu	Rv3689	Rv3689	missense_variant	nonessential
lineage1	4133907	392	G>A	131	cGc/cAc	Arg/His	Rv3692	moxR2	missense_variant	nonessential
lineage1	4137190	.	T>C	.	./.	./.	.	.	intergenic_region	nonessential
lineage1	4138377	1379	T>C	460	gTg/gCg	Val/Ala	Rv3696c	glpK	missense_variant	nonessential
lineage1	4142689	646	G>A	216	Gag/Aag	Glu/Lys	Rv3699	Rv3699	missense_variant	nonessential
lineage1	4155266	1527	C>G	509	ggC/ggG	Gly/Gly	Rv3710	leuA	synonymous_variant	essential
lineage1	4156239	491	T>C	164	gTc/gCc	Val/Ala	Rv3711c	dnaQ	missense_variant	nonessential
lineage1	4158361	135	A>G	45	ccA/ccG	Pro/Pro	Rv3713	cobQ2	synonymous_variant	essential
lineage1	4163558	1253	G>C	418	aGt/aCt	Ser/Thr	Rv3719	Rv3719	missense_variant	nonessential
lineage1	4169719	.	C>T	.	./.	./.	.	.	intergenic_region	nonessential
lineage1	4187063	430	G>A	144	Ggg/Agg	Gly/Arg	Rv3736	Rv3736	missense_variant	nonessential
lineage1	4190596	.	A>C	.	./.	./.	.	.	intergenic_region	nonessential
lineage1	4197189	.	A>G	.	./.	./.	.	.	intergenic_region	nonessential
lineage1	4200220	2	T>C	1	aTg/aCg	Met/?	Rv3753c	Rv3753c	start_lost	nonessential
lineage1	4201105	685	G>A	229	Gac/Aac	Asp/Asn	Rv3754	tyrA	missense_variant	nonessential
lineage1	4202383	231	T>G	77	gtT/gtG	Val/Val	Rv3756c	proZ	synonymous_variant	nonessential
lineage1	4210876	134	A>G	45	cAc/cGc	His/Arg	Rv3764c	tcrY	missense_variant	nonessential
lineage1	4216255	.	C>G	.	./.	./.	.	.	intergenic_region	nonessential
lineage1	4232327	1008	A>G	336	cgA/cgG	Arg/Arg	Rv3785	Rv3785	synonymous_variant	nonessential
lineage1	4261499	1568	C>T	523	gCg/gTg	Ala/Val	Rv3801c	fadD32	missense_variant	essential
lineage1	4263279	.	A>G	.	./.	./.	.	.	intergenic_region	nonessential
lineage1	4269387	447	A>C	149	gaA/gaC	Glu/Asp	Rv3806c	ubiA	missense_variant	essential
lineage1	4269606	228	T>C	76	cgT/cgC	Arg/Arg	Rv3806c	ubiA	synonymous_variant	essential
lineage1	4275935	1138	A>G	380	Atg/Gtg	Met/Val	Rv3811	csp	missense_variant	nonessential
lineage1	4276306	1509	C>T	503	ggC/ggT	Gly/Gly	Rv3811	csp	synonymous_variant	nonessential
lineage1	4280441	348	G>T	116	ccG/ccT	Pro/Pro	Rv3815c	Rv3815c	synonymous_variant	nonessential
lineage1	4281143	429	G>C	143	gtG/gtC	Val/Val	Rv3816c	Rv3816c	synonymous_variant	nonessential
lineage1	4281272	300	C>T	100	taC/taT	Tyr/Tyr	Rv3816c	Rv3816c	synonymous_variant	nonessential
lineage1	4289953	1577	T>C	526	gTg/gCg	Val/Ala	Rv3823c	mmpL8	missense_variant	nonessential
lineage1	4290564	966	C>A	322	gcC/gcA	Ala/Ala	Rv3823c	mmpL8	synonymous_variant	nonessential
lineage1	4296381	3225	C>A	1075	acC/acA	Thr/Thr	Rv3825c	pks2	synonymous_variant	nonessential
lineage1	4306339	473	C>A	158	gCg/gAg	Ala/Glu	Rv3832c	Rv3832c	missense_variant	nonessential
lineage1	4307344	478	C>G	160	Ctg/Gtg	Leu/Val	Rv3833	Rv3833	missense_variant	nonessential
lineage1	4314843	720	C>T	240	gaC/gaT	Asp/Asp	Rv3842c	glpQ1	synonymous_variant	nonessential
lineage1	4316566	31	G>C	11	Ggc/Cgc	Gly/Arg	Rv3843c	Rv3843c	missense_variant	nonessential
lineage1	4323006	681	G>A	227	gcG/gcA	Ala/Ala	Rv3848	Rv3848	synonymous_variant	nonessential
lineage1	4334425	1657	C>G	553	Cag/Gag	Gln/Glu	Rv3859c	gltB	missense_variant	essential
lineage1	4336597	.	C>A	.	./.	./.	.	.	intergenic_region	nonessential
lineage1	4357773	2010	C>T	670	acC/acT	Thr/Thr	Rv3879c	espK	synonymous_variant	nonessential
lineage1	4357946	1837	G>A	613	Ggc/Agc	Gly/Ser	Rv3879c	espK	missense_variant	nonessential
lineage1	4367649	873	T>C	291	taT/taC	Tyr/Tyr	Rv3885c	eccE2	synonymous_variant	nonessential
lineage1	4369499	672	C>T	224	ccC/ccT	Pro/Pro	Rv3886c	mycP2	synonymous_variant	nonessential
lineage1	4374228	145	A>G	49	Acc/Gcc	Thr/Ala	Rv3891c	esxD	missense_variant	nonessential
lineage1	4377033	3420	C>G	1140	tcC/tcG	Ser/Ser	Rv3894c	eccC2	synonymous_variant	nonessential
lineage1	4383442	199	A>G	67	Atc/Gtc	Ile/Val	Rv3897c	Rv3897c	missense_variant	nonessential
lineage1	4390380	53	T>C	18	gTg/gCg	Val/Ala	Rv3903c	Rv3903c	missense_variant	nonessential
lineage1	4394210	19	G>C	7	Ggc/Cgc	Gly/Arg	Rv3909	Rv3909	missense_variant	nonessential
lineage1	4395387	1196	A>G	399	aAc/aGc	Asn/Ser	Rv3909	Rv3909	missense_variant	nonessential
lineage1	4398732	2136	G>A	712	ctG/ctA	Leu/Leu	Rv3910	Rv3910	synonymous_variant	nonessential
lineage1	4401400	531	A>G	177	ccA/ccG	Pro/Pro	Rv3912	Rv3912	synonymous_variant	nonessential
lineage1	4410386	30	C>A	10	cgC/cgA	Arg/Arg	Rv3922c	Rv3922c	synonymous_variant	nonessential
lineage1	4411016	.	G>A	.	./.	./.	.	.	intergenic_region	nonessential
lineage1.1	84528	533	T>G	178	tTc/tGc	Phe/Cys	Rv0075	Rv0075	missense_variant	nonessential
lineage1.1	117295	7295	G>A	2432	aGc/aAc	Ser/Asn	Rv0101	nrp	missense_variant	nonessential
lineage1.1	281208	1407	G>A	469	ccG/ccA	Pro/Pro	Rv0235c	Rv0235c	synonymous_variant	nonessential
lineage1.1	406389	2060	C>T	687	gCg/gTg	Ala/Val	Rv0339c	Rv0339c	missense_variant	nonessential
lineage1.1	423334	883	G>A	295	Gac/Aac	Asp/Asn	Rv0352	dnaJ1	missense_variant	essential
lineage1.1	705570	340	G>A	114	Gtt/Att	Val/Ile	Rv0610c	Rv0610c	missense_variant	nonessential
lineage1.1	745876	3158	C>G	1053	gCc/gGc	Ala/Gly	Rv0648	Rv0648	missense_variant	nonessential
lineage1.1	1545119	295	C>T	99	Cct/Tct	Pro/Ser	Rv1372	Rv1372	missense_variant	nonessential
lineage1.1	1814135	965	A>G	322	gAa/gGa	Glu/Gly	Rv1614	lgt	missense_variant	essential
lineage1.1	1839306	139	A>G	47	Atc/Gtc	Ile/Val	Rv1634	Rv1634	missense_variant	nonessential
lineage1.1	1854045	440	A>G	147	tAc/tGc	Tyr/Cys	Rv1644	tsnR	missense_variant	nonessential
lineage1.1	1943723	148	C>T	50	Ctg/Ttg	Leu/Leu	Rv1716	Rv1716	synonymous_variant	nonessential
lineage1.1	2083610	1027	C>G	343	Ctc/Gtc	Leu/Val	Rv1836c	Rv1836c	missense_variant	nonessential
lineage1.1	2120953	478	G>C	160	Gag/Cag	Glu/Gln	Rv1870c	Rv1870c	missense_variant	nonessential
lineage1.1	2342403	596	C>G	199	gCg/gGg	Ala/Gly	Rv2084	Rv2084	missense_variant	nonessential
lineage1.1	2349634	2421	G>A	807	acG/acA	Thr/Thr	Rv2092c	helY	synonymous_variant	nonessential
lineage1.1	2705561	.	A>G	.	./.	./.	.	.	intergenic_region	nonessential
lineage1.1	2989683	393	C>T	131	gcC/gcT	Ala/Ala	Rv2673	aftC	synonymous_variant	essential
lineage1.1	3064632	1560	C>T	520	gcC/gcT	Ala/Ala	Rv2752c	Rv2752c	synonymous_variant	nonessential
lineage1.1	3393361	.	C>G	.	./.	./.	.	.	intergenic_region	nonessential
lineage1.1	3815268	839	C>T	280	tCg/tTg	Ser/Leu	Rv3398c	idsA1	missense_variant	essential
lineage1.1	3961802	523	T>C	175	Tag/Cag	Ter/Glnext*?	Rv3525c	Rv3525c	stop_lost+splice_region_variant	nonessential
lineage1.1	3967223	598	C>T	200	Cat/Tat	His/Tyr	Rv3530c	Rv3530c	missense_variant	nonessential
lineage1.1	4024967	73	G>C	25	Gtg/Ctg	Val/Leu	Rv3582c	ispD	missense_variant	essential
lineage1.1	4054364	333	G>A	111	ctG/ctA	Leu/Leu	Rv3614c	espD	synonymous_variant	nonessential
lineage1.1	4286156	184	T>C	62	Ttg/Ctg	Leu/Leu	Rv3821	Rv3821	synonymous_variant	nonessential
lineage1.1	4323302	.	T>C	.	./.	./.	.	.	intergenic_region	nonessential
lineage1.1	4369848	323	C>T	108	cCc/cTc	Pro/Leu	Rv3886c	mycP2	missense_variant	nonessential
lineage1.1	4404247	1056	G>A	352	ctG/ctA	Leu/Leu	Rv3915	cwlM	synonymous_variant	essential
lineage1.1.1	55069	1407	G>C	469	ttG/ttC	Leu/Phe	Rv0050	ponA1	missense_variant	nonessential
lineage1.1.1	192924	212	G>T	71	cGg/cTg	Arg/Leu	Rv0162c	adhE1	missense_variant	nonessential
lineage1.1.1	226929	52	C>T	18	Cgc/Tgc	Arg/Cys	Rv0194	Rv0194	missense_variant	nonessential
lineage1.1.1	278189	291	T>C	97	gaT/gaC	Asp/Asp	Rv0232	Rv0232	synonymous_variant	nonessential
lineage1.1.1	289300	197	C>T	66	tCc/tTc	Ser/Phe	Rv0239	vapB24	missense_variant	nonessential
lineage1.1.1	313425	744	C>A	248	atC/atA	Ile/Ile	Rv0261c	narK3	synonymous_variant	nonessential
lineage1.1.1	485631	1655	C>T	552	cCg/cTg	Pro/Leu	Rv0404	fadD30	missense_variant	essential
lineage1.1.1	529363	756	C>T	252	gtC/gtT	Val/Val	Rv0440	groEL2	synonymous_variant	essential
lineage1.1.1	869893	.	G>A	.	./.	./.	.	.	intergenic_region	nonessential
lineage1.1.1	870112	105	C>T	35	gcC/gcT	Ala/Ala	Rv0777	purB	synonymous_variant	nonessential
lineage1.1.1	972653	1054	C>T	352	Ccg/Tcg	Pro/Ser	Rv0874c	Rv0874c	missense_variant	nonessential
lineage1.1.1	1016131	734	C>A	245	cCg/cAg	Pro/Gln	Rv0911	Rv0911	missense_variant	nonessential
lineage1.1.1	1023884	.	C>T	.	./.	./.	.	.	intergenic_region	nonessential
lineage1.1.1	1039981	1068	A>G	356	aaA/aaG	Lys/Lys	Rv0932c	pstS2	synonymous_variant	nonessential
lineage1.1.1	1131565	.	C>T	.	./.	./.	.	.	intergenic_region	nonessential
lineage1.1.1	1261056	291	G>A	97	ggG/ggA	Gly/Gly	Rv1133c	metE	synonymous_variant	essential
lineage1.1.1	1399129	112	G>A	38	Gcc/Acc	Ala/Thr	Rv1251c	Rv1251c	missense_variant	nonessential
lineage1.1.1	1412686	793	G>A	265	Gac/Aac	Asp/Asn	Rv1264	Rv1264	missense_variant	nonessential
lineage1.1.1	1499293	1267	G>A	423	Ggg/Agg	Gly/Arg	Rv1330c	pncB1	missense_variant	nonessential
lineage1.1.1	1550719	499	G>A	167	Gag/Aag	Glu/Lys	Rv1377c	Rv1377c	missense_variant	nonessential
lineage1.1.1	1769780	1822	G>A	608	Gac/Aac	Asp/Asn	Rv1564c	treX	missense_variant	nonessential
lineage1.1.1	1924765	937	T>C	313	Tta/Cta	Leu/Leu	Rv1699	pyrG	synonymous_variant	essential
lineage1.1.1	2063106	1623	G>A	541	ctG/ctA	Leu/Leu	Rv1819c	bacA	synonymous_variant	nonessential
lineage1.1.1	2078024	2148	G>A	716	ccG/ccA	Pro/Pro	Rv1832	gcvB	synonymous_variant	essential
lineage1.1.1	2118897	1551	C>T	517	gcC/gcT	Ala/Ala	Rv1868	Rv1868	synonymous_variant	nonessential
lineage1.1.1	2379732	.	A>G	.	./.	./.	.	.	intergenic_region	nonessential
lineage1.1.1	2468471	241	G>T	81	Gta/Tta	Val/Leu	Rv2203	Rv2203	missense_variant	nonessential
lineage1.1.1	2677910	182	G>A	61	gGa/gAa	Gly/Glu	Rv2385	mbtJ	missense_variant	nonessential
lineage1.1.1	2772960	76	C>T	26	Ctg/Ttg	Leu/Leu	Rv2469c	Rv2469c	synonymous_variant	nonessential
lineage1.1.1	2907840	2359	A>C	787	Acc/Ccc	Thr/Pro	Rv2583c	relA	missense_variant	nonessential
lineage1.1.1	3021283	711	G>A	237	cgG/cgA	Arg/Arg	Rv2707	Rv2707	synonymous_variant	nonessential
lineage1.1.1	3030382	.	G>A	.	./.	./.	.	.	intergenic_region	nonessential
lineage1.1.1	3220545	1154	G>A	385	tGg/tAg	Trp/*	Rv2913c	Rv2913c	stop_gained	nonessential
lineage1.1.1	3221093	606	G>A	202	gaG/gaA	Glu/Glu	Rv2913c	Rv2913c	synonymous_variant	nonessential
lineage1.1.1	3330725	637	G>A	213	Gcc/Acc	Ala/Thr	Rv2974c	Rv2974c	missense_variant	nonessential
lineage1.1.1	3330952	410	A>C	137	cAg/cCg	Gln/Pro	Rv2974c	Rv2974c	missense_variant	nonessential
lineage1.1.1	3451002	83	A>G	28	gAg/gGg	Glu/Gly	Rv3085	Rv3085	missense_variant	nonessential
lineage1.1.1	3629776	612	T>C	204	cgT/cgC	Arg/Arg	Rv3249c	Rv3249c	synonymous_variant	nonessential
lineage1.1.1	3657710	380	G>C	127	gGg/gCg	Gly/Ala	Rv3274c	fadE25	missense_variant	nonessential
lineage1.1.1	3683282	2682	G>A	894	gaG/gaA	Glu/Glu	Rv3299c	atsB	synonymous_variant	nonessential
lineage1.1.1	3774077	79	A>T	27	Acc/Tcc	Thr/Ser	Rv3362c	Rv3362c	missense_variant	nonessential
lineage1.1.1	3813364	715	G>A	239	Gcg/Acg	Ala/Thr	Rv3396c	guaA	missense_variant	essential
lineage1.1.1	3883444	.	T>G	.	./.	./.	.	.	intergenic_region	nonessential
lineage1.1.1	4182492	735	G>A	245	gcG/gcA	Ala/Ala	Rv3731	ligC	synonymous_variant	nonessential
lineage1.1.1	4218940	92	G>T	31	gGg/gTg	Gly/Val	Rv3774	echA21	missense_variant	nonessential
lineage1.1.1	4314216	39	G>A	13	gcG/gcA	Ala/Ala	Rv3841	bfrB	synonymous_variant	nonessential
lineage1.1.1	4338242	280	C>G	94	Cag/Gag	Gln/Glu	Rv3862c	whiB6	missense_variant	nonessential
lineage1.1.1.1	10986	.	G>A	.	./.	./.	.	.	intergenic_region	nonessential
lineage1.1.1.1	15787	1684	G>C	562	Gtc/Ctc	Val/Leu	Rv0014c	pknB	missense_variant	essential
lineage1.1.1.1	15900	1571	C>T	524	tCg/tTg	Ser/Leu	Rv0014c	pknB	missense_variant	essential
lineage1.1.1.1	71203	2584	C>T	862	Caa/Taa	Gln/*	Rv0064	Rv0064	stop_gained	nonessential
lineage1.1.1.1	171129	.	G>A	.	./.	./.	.	.	intergenic_region	nonessential
lineage1.1.1.1	408178	271	G>A	91	Gac/Aac	Asp/Asn	Rv0339c	Rv0339c	missense_variant	nonessential
lineage1.1.1.1	471469	1171	G>A	391	Ggg/Agg	Gly/Arg	Rv0392c	ndhA	missense_variant	nonessential
lineage1.1.1.1	472471	169	C>T	57	Caa/Taa	Gln/*	Rv0392c	ndhA	stop_gained	nonessential
lineage1.1.1.1	477214	107	C>A	36	cCg/cAg	Pro/Gln	Rv0398c	Rv0398c	missense_variant	nonessential
lineage1.1.1.1	634586	919	G>A	307	Gga/Aga	Gly/Arg	Rv0542c	menE	missense_variant	essential
lineage1.1.1.1	719545	368	T>C	123	tTg/tCg	Leu/Ser	Rv0628c	Rv0628c	missense_variant	essential
lineage1.1.1.1	728897	382	G>A	128	Gcc/Acc	Ala/Thr	Rv0632c	echA3	missense_variant	nonessential
lineage1.1.1.1	842050	18	C>T	6	ggC/ggT	Gly/Gly	Rv0750	Rv0750	synonymous_variant	nonessential
lineage1.1.1.1	851797	190	C>A	64	Cgg/Agg	Arg/Arg	Rv0757	phoP	synonymous_variant	nonessential
lineage1.1.1.1	992206	391	G>A	131	Gta/Ata	Val/Ile	Rv0890c	Rv0890c	missense_variant	nonessential
lineage1.1.1.1	1111469	1201	C>T	401	Ctg/Ttg	Leu/Leu	Rv0994	moeA1	synonymous_variant	nonessential
lineage1.1.1.1	1182192	1509	G>A	503	tgG/tgA	Trp/*	Rv1058	fadD14	stop_gained	nonessential
lineage1.1.1.1	1369927	369	G>A	123	gaG/gaA	Glu/Glu	Rv1226c	Rv1226c	synonymous_variant	nonessential
lineage1.1.1.1	1517912	422	C>T	141	tCt/tTt	Ser/Phe	Rv1350	fabG2	missense_variant	essential
lineage1.1.1.1	1526100	117	T>C	39	aaT/aaC	Asn/Asn	Rv1357c	Rv1357c	synonymous_variant	nonessential
lineage1.1.1.1	1635527	499	G>A	167	Ggc/Agc	Gly/Ser	Rv1451	Rv1451	missense_variant	nonessential
lineage1.1.1.1	1694277	.	A>G	.	./.	./.	.	Rv1503c	intragenic_variant	nonessential
lineage1.1.1.1	1750465	2772	T>C	924	ctT/ctC	Leu/Leu	Rv1547	dnaE1	synonymous_variant	essential
lineage1.1.1.1	1883443	1740	C>T	580	gcC/gcT	Ala/Ala	Rv1662	pks8	synonymous_variant	essential
lineage1.1.1.1	1894765	.	G>A	.	./.	./.	.	Rv1667c	intragenic_variant	nonessential
lineage1.1.1.1	1957607	.	C>T	.	./.	./.	.	.	intergenic_region	nonessential
lineage1.1.1.1	1980325	705	G>A	235	tgG/tgA	Trp/*	Rv1751	Rv1751	stop_gained	nonessential
lineage1.1.1.1	2311357	1161	C>T	387	ggC/ggT	Gly/Gly	Rv2052c	Rv2052c	synonymous_variant	nonessential
lineage1.1.1.1	2412584	768	C>T	256	gcC/gcT	Ala/Ala	Rv2153c	murG	synonymous_variant	essential
lineage1.1.1.1	2422687	451	G>C	151	Gtc/Ctc	Val/Leu	Rv2161c	Rv2161c	missense_variant	nonessential
lineage1.1.1.1	2464860	.	C>A	.	./.	./.	.	.	intergenic_region	nonessential
lineage1.1.1.1	2470934	313	C>A	105	Cgg/Agg	Arg/Arg	Rv2206	Rv2206	synonymous_variant	nonessential
lineage1.1.1.1	2478541	204	C>T	68	gaC/gaT	Asp/Asp	Rv2213	pepB	synonymous_variant	nonessential
lineage1.1.1.1	2533237	993	G>A	331	cgG/cgA	Arg/Arg	Rv2259	mscR	synonymous_variant	nonessential
lineage1.1.1.1	2663319	3797	G>T	1266	gGt/gTt	Gly/Val	Rv2380c	mbtE	missense_variant	nonessential
lineage1.1.1.1	2694026	939	G>A	313	ctG/ctA	Leu/Leu	Rv2397c	cysA1	synonymous_variant	essential
lineage1.1.1.1	2773181	4	C>T	2	Ccg/Tcg	Pro/Ser	Rv2470	glbO	missense_variant	nonessential
lineage1.1.1.1	2791079	1416	G>A	472	ctG/ctA	Leu/Leu	Rv2484c	Rv2484c	synonymous_variant	nonessential
lineage1.1.1.1	2880431	357	G>C	119	ggG/ggC	Gly/Gly	Rv2560	Rv2560	synonymous_variant	nonessential
lineage1.1.1.1	2949025	390	A>G	130	caA/caG	Gln/Gln	Rv2622	Rv2622	synonymous_variant	nonessential
lineage1.1.1.1	2954859	.	C>T	.	./.	./.	.	.	intergenic_region	nonessential
lineage1.1.1.1	2957546	.	T>G	.	./.	./.	.	.	intergenic_region	nonessential
lineage1.1.1.1	2994964	99	G>A	33	ggG/ggA	Gly/Gly	Rv2678c	hemE	synonymous_variant	nonessential
lineage1.1.1.1	3022811	351	G>A	117	caG/caA	Gln/Gln	Rv2710	sigB	synonymous_variant	essential
lineage1.1.1.1	3216553	339	C>T	113	gtC/gtT	Val/Val	Rv2907c	rimM	synonymous_variant	essential
lineage1.1.1.1	3227768	1406	C>A	469	aCc/aAc	Thr/Asn	Rv2917	Rv2917	missense_variant	nonessential
lineage1.1.1.1	3243197	228	G>A	76	gtG/gtA	Val/Val	Rv2929	Rv2929	synonymous_variant	nonessential
lineage1.1.1.1	3364142	391	C>T	131	Ctg/Ttg	Leu/Leu	Rv3005c	Rv3005c	synonymous_variant	nonessential
lineage1.1.1.1	3435307	844	A>C	282	Acc/Ccc	Thr/Pro	Rv3071	Rv3071	missense_variant	nonessential
lineage1.1.1.1	3462178	587	C>T	196	gCa/gTa	Ala/Val	Rv3093c	Rv3093c	missense_variant	nonessential
lineage1.1.1.1	3479373	203	C>A	68	gCg/gAg	Ala/Glu	Rv3111	moaC1	missense_variant	essential
lineage1.1.1.1	3574258	2779	C>T	927	Cca/Tca	Pro/Ser	Rv3201c	Rv3201c	missense_variant	essential
lineage1.1.1.1	3606394	641	A>G	214	aAg/aGg	Lys/Arg	Rv3229c	desA3	missense_variant	nonessential
lineage1.1.1.1	3715840	64	G>A	22	Ggt/Agt	Gly/Ser	Rv3330	dacB1	missense_variant	nonessential
lineage1.1.1.1	3793428	1440	C>A	480	acC/acA	Thr/Thr	Rv3379c	dxs2	synonymous_variant	nonessential
lineage1.1.1.1	3961373	619	T>G	207	Tat/Gat	Tyr/Asp	Rv3524	Rv3524	missense_variant	nonessential
lineage1.1.1.1	4102929	750	C>T	250	acC/acT	Thr/Thr	Rv3663c	dppD	synonymous_variant	nonessential
lineage1.1.1.2	36437	2143	C>A	715	Ctg/Atg	Leu/Met	Rv0032	bioF2	missense_variant	nonessential
lineage1.1.1.2	81580	957	G>T	319	ccG/ccT	Pro/Pro	Rv0072	Rv0072	synonymous_variant	nonessential
lineage1.1.1.2	89623	49	C>T	17	Ctt/Ttt	Leu/Phe	Rv0081	Rv0081	missense_variant	nonessential
lineage1.1.1.2	170522	239	G>A	80	cGt/cAt	Arg/His	Rv0144	Rv0144	missense_variant	nonessential
lineage1.1.1.2	251252	1133	C>T	378	gCc/gTc	Ala/Val	Rv0210	Rv0210	missense_variant	nonessential
lineage1.1.1.2	316421	.	C>T	.	./.	./.	.	.	intergenic_region	nonessential
lineage1.1.1.2	353257	175	G>T	59	Gtg/Ttg	Val/Leu	Rv0290	eccD3	missense_variant	essential
lineage1.1.1.2	477294	27	T>C	9	ggT/ggC	Gly/Gly	Rv0398c	Rv0398c	synonymous_variant	nonessential
lineage1.1.1.2	555356	951	G>A	317	atG/atA	Met/Ile	Rv0465c	Rv0465c	missense_variant	nonessential
lineage1.1.1.2	664065	754	C>T	252	Ccc/Tcc	Pro/Ser	Rv0571c	Rv0571c	missense_variant	nonessential
lineage1.1.1.2	665488	.	C>T	.	./.	./.	.	.	intergenic_region	nonessential
lineage1.1.1.2	787982	43	G>A	15	Gac/Aac	Asp/Asn	Rv0688	Rv0688	missense_variant	nonessential
lineage1.1.1.2	861532	621	G>T	207	ccG/ccT	Pro/Pro	Rv0768	aldA	synonymous_variant	nonessential
lineage1.1.1.2	879200	563	G>A	188	cGt/cAt	Arg/His	Rv0784	Rv0784	missense_variant	nonessential
lineage1.1.1.2	1067954	394	G>A	132	Gct/Act	Ala/Thr	Rv0956	purN	missense_variant	nonessential
lineage1.1.1.2	1176160	.	A>G	.	./.	./.	.	.	intergenic_region	nonessential
lineage1.1.1.2	1248190	109	C>A	37	Ctg/Atg	Leu/Met	Rv1125	Rv1125	missense_variant	nonessential
lineage1.1.1.2	1329881	492	G>A	164	ccG/ccA	Pro/Pro	Rv1187	rocA	synonymous_variant	essential
lineage1.1.1.2	1499527	1033	G>A	345	Gta/Ata	Val/Ile	Rv1330c	pncB1	missense_variant	nonessential
lineage1.1.1.2	1711442	415	C>T	139	Cgc/Tgc	Arg/Cys	Rv1520	Rv1520	missense_variant	nonessential
lineage1.1.1.2	1772800	1030	C>T	344	Ctg/Ttg	Leu/Leu	Rv1565c	Rv1565c	synonymous_variant	nonessential
lineage1.1.1.2	1854508	947	C>T	316	tCg/tTg	Ser/Leu	Rv1645c	Rv1645c	missense_variant	nonessential
lineage1.1.1.2	1968649	477	C>T	159	ttC/ttT	Phe/Phe	Rv1742	Rv1742	synonymous_variant	nonessential
lineage1.1.1.2	2174833	767	G>A	256	cGg/cAg	Arg/Gln	Rv1922	Rv1922	missense_variant	nonessential
lineage1.1.1.2	2215765	509	C>G	170	gCg/gGg	Ala/Gly	Rv1971	mce3F	missense_variant	nonessential
lineage1.1.1.2	2245835	627	C>A	209	gtC/gtA	Val/Val	Rv2000	Rv2000	synonymous_variant	nonessential
lineage1.1.1.2	2258928	358	G>A	120	Gac/Aac	Asp/Asn	Rv2011c	Rv2011c	missense_variant	nonessential
lineage1.1.1.2	2323004	453	A>C	151	gcA/gcC	Ala/Ala	Rv2065	cobH	synonymous_variant	nonessential
lineage1.1.1.2	2415951	444	C>T	148	atC/atT	Ile/Ile	Rv2155c	murD	synonymous_variant	essential
lineage1.1.1.2	2508536	840	G>A	280	tcG/tcA	Ser/Ser	Rv2236c	cobD	synonymous_variant	nonessential
lineage1.1.1.2	2559671	.	G>A	.	./.	./.	.	.	intergenic_region	nonessential
lineage1.1.1.2	2569082	1	A>G	1	Atg/Gtg	Met/?	Rv2298	Rv2298	start_lost	nonessential
lineage1.1.1.2	2573786	.	C>G	.	./.	./.	.	.	intergenic_region	nonessential
lineage1.1.1.2	2574508	512	C>T	171	tCc/tTc	Ser/Phe	Rv2303c	Rv2303c	missense_variant	nonessential
lineage1.1.1.2	2641762	113	G>A	38	cGc/cAc	Arg/His	Rv2359	zur	missense_variant	nonessential
lineage1.1.1.2	2852411	261	T>C	87	cgT/cgC	Arg/Arg	Rv2528c	mrr	synonymous_variant	nonessential
lineage1.1.1.2	2880503	429	G>C	143	gtG/gtC	Val/Val	Rv2560	Rv2560	synonymous_variant	nonessential
lineage1.1.1.2	2958438	867	G>A	289	acG/acA	Thr/Thr	Rv2631	Rv2631	synonymous_variant	nonessential
lineage1.1.1.2	2964426	22	C>A	8	Cca/Aca	Pro/Thr	Rv2638	Rv2638	missense_variant	nonessential
lineage1.1.1.2	3137668	398	G>A	133	tGg/tAg	Trp/*	Rv2831	echA16	stop_gained	nonessential
lineage1.1.1.2	3155191	681	C>G	227	aaC/aaG	Asn/Lys	Rv2847c	cysG	missense_variant	nonessential
lineage1.1.1.2	3186749	1903	G>A	635	Gac/Aac	Asp/Asn	Rv2874	dipZ	missense_variant	nonessential
lineage1.1.1.2	3292624	3730	G>A	1244	Gcc/Acc	Ala/Thr	Rv2946c	pks1	missense_variant	nonessential
lineage1.1.1.2	3317291	763	G>A	255	Gac/Aac	Asp/Asn	Rv2964	purU	missense_variant	nonessential
lineage1.1.1.2	3350233	45	C>A	15	ccC/ccA	Pro/Pro	Rv2992c	gltS	synonymous_variant	essential
lineage1.1.1.2	3520857	351	G>A	117	cgG/cgA	Arg/Arg	Rv3153	nuoI	synonymous_variant	nonessential
lineage1.1.1.2	3600252	402	T>C	134	caT/caC	His/His	Rv3224	Rv3224	synonymous_variant	nonessential
lineage1.1.1.2	3616799	805	C>A	269	Ctg/Atg	Leu/Met	Rv3239c	Rv3239c	missense_variant	nonessential
lineage1.1.1.2	3618228	2304	C>G	768	cgC/cgG	Arg/Arg	Rv3240c	secA1	synonymous_variant	essential
lineage1.1.1.2	3873196	580	A>G	194	Atc/Gtc	Ile/Val	Rv3451	cut3	missense_variant	nonessential
lineage1.1.1.2	3888330	473	T>C	158	gTg/gCg	Val/Ala	Rv3470c	ilvB2	missense_variant	nonessential
lineage1.1.1.2	4056704	.	G>A	.	./.	./.	.	.	intergenic_region	nonessential
lineage1.1.1.2	4158357	131	A>C	44	gAt/gCt	Asp/Ala	Rv3713	cobQ2	missense_variant	essential
lineage1.1.1.2	4261933	1134	G>A	378	ctG/ctA	Leu/Leu	Rv3801c	fadD32	synonymous_variant	essential
lineage1.1.1.2	4270535	1745	C>T	582	gCc/gTc	Ala/Val	Rv3808c	glfT2	missense_variant	essential
lineage1.1.1.2	4305918	162	G>A	54	tgG/tgA	Trp/*	Rv3831	Rv3831	stop_gained	nonessential
lineage1.1.1.2	4391257	350	G>A	117	cGg/cAg	Arg/Gln	Rv3906c	Rv3906c	missense_variant	nonessential
lineage1.1.1.2	4404934	234	C>T	78	tgC/tgT	Cys/Cys	Rv3916c	Rv3916c	synonymous_variant	nonessential
lineage1.1.1.3	82949	202	C>T	68	Ccg/Tcg	Pro/Ser	Rv0074	Rv0074	missense_variant	nonessential
lineage1.1.1.3	863428	173	C>T	58	tCc/tTc	Ser/Phe	Rv0770	Rv0770	missense_variant	nonessential
lineage1.1.1.3	870862	855	C>T	285	aaC/aaT	Asn/Asn	Rv0777	purB	synonymous_variant	nonessential
lineage1.1.1.3	1479479	1346	C>T	449	gCc/gTc	Ala/Val	Rv1318c	Rv1318c	missense_variant	nonessential
lineage1.1.1.3	2741659	951	C>T	317	ttC/ttT	Phe/Phe	Rv2443	dctA	synonymous_variant	nonessential
lineage1.1.1.3	3459402	287	C>T	96	cCg/cTg	Pro/Leu	Rv3091	Rv3091	missense_variant	nonessential
lineage1.1.1.3	3478073	425	C>A	142	aCg/aAg	Thr/Lys	Rv3109	moaA1	missense_variant	essential
lineage1.1.1.4	17212	259	T>C	87	Ttg/Ctg	Leu/Leu	Rv0014c	pknB	synonymous_variant	essential
lineage1.1.1.4	83440	693	A>G	231	gcA/gcG	Ala/Ala	Rv0074	Rv0074	synonymous_variant	nonessential
lineage1.1.1.4	162878	372	T>C	124	gcT/gcC	Ala/Ala	Rv0135c	Rv0135c	synonymous_variant	nonessential
lineage1.1.1.4	214328	241	A>C	81	Atc/Ctc	Ile/Leu	Rv0183	Rv0183	missense_variant	nonessential
lineage1.1.1.4	298748	115	C>T	39	Cta/Tta	Leu/Leu	Rv0247c	Rv0247c	synonymous_variant	nonessential
lineage1.1.1.4	712731	16	G>A	6	Ggc/Agc	Gly/Ser	Rv0620	galK	missense_variant	nonessential
lineage1.1.1.4	752827	.	C>T	.	./.	./.	.	.	intergenic_region	nonessential
lineage1.1.1.4	800349	.	C>G	.	./.	./.	.	.	intergenic_region	nonessential
lineage1.1.1.4	808719	.	A>G	.	./.	./.	.	.	intergenic_region	nonessential
lineage1.1.1.4	938227	116	G>A	39	gGa/gAa	Gly/Glu	Rv0842	Rv0842	missense_variant	nonessential
lineage1.1.1.4	943618	577	A>G	193	Atc/Gtc	Ile/Val	Rv0846c	Rv0846c	missense_variant	nonessential
lineage1.1.1.4	1047222	1087	G>A	363	Gtt/Att	Val/Ile	Rv0938	ligD	missense_variant	nonessential
lineage1.1.1.4	1087620	877	G>C	293	Gac/Cac	Asp/His	Rv0975c	fadE13	missense_variant	nonessential
lineage1.1.1.4	1102875	334	C>G	112	Cag/Gag	Gln/Glu	Rv0987	Rv0987	missense_variant	nonessential
lineage1.1.1.4	1292996	199	T>A	67	Tcc/Acc	Ser/Thr	Rv1163	narJ	missense_variant	nonessential
lineage1.1.1.4	1306107	.	T>G	.	./.	./.	.	.	intergenic_region	nonessential
lineage1.1.1.4	1398737	504	C>T	168	ctC/ctT	Leu/Leu	Rv1251c	Rv1251c	synonymous_variant	nonessential
lineage1.1.1.4	1462580	738	C>T	246	ggC/ggT	Gly/Gly	Rv1307	atpH	synonymous_variant	essential
lineage1.1.1.4	1606119	1242	A>G	414	gcA/gcG	Ala/Ala	Rv1429	Rv1429	synonymous_variant	nonessential
lineage1.1.1.4	1691700	851	T>A	284	gTa/gAa	Val/Glu	Rv1500	Rv1500	missense_variant	nonessential
lineage1.1.1.4	1693465	542	G>A	181	aGg/aAg	Arg/Lys	Rv1502	Rv1502	missense_variant	nonessential
lineage1.1.1.4	1706976	551	C>G	184	cCc/cGc	Pro/Arg	Rv1515c	Rv1515c	missense_variant	nonessential
lineage1.1.1.4	1716084	1529	G>A	510	gGa/gAa	Gly/Glu	Rv1522c	mmpL12	missense_variant	nonessential
lineage1.1.1.4	1723786	4624	G>C	1542	Gcc/Ccc	Ala/Pro	Rv1527c	pks5	missense_variant	nonessential
lineage1.1.1.4	1755505	61	G>A	21	Gtt/Att	Val/Ile	Rv1551	plsB1	missense_variant	nonessential
lineage1.1.1.4	1939261	424	T>G	142	Tcc/Gcc	Ser/Ala	Rv1711	Rv1711	missense_variant	essential
lineage1.1.1.4	2212964	110	T>C	37	gTg/gCg	Val/Ala	Rv1969	mce3D	missense_variant	nonessential
lineage1.1.1.4	2246953	122	A>G	41	gAc/gGc	Asp/Gly	Rv2001	Rv2001	missense_variant	nonessential
lineage1.1.1.4	2266697	.	T>C	.	./.	./.	.	.	intergenic_region	nonessential
lineage1.1.1.4	2283637	85	G>A	29	Gcg/Acg	Ala/Thr	Rv2037c	Rv2037c	missense_variant	nonessential
lineage1.1.1.4	2438963	1023	G>T	341	gaG/gaT	Glu/Asp	Rv2176	pknL	missense_variant	nonessential
lineage1.1.1.4	2480896	806	C>A	269	cCg/cAg	Pro/Gln	Rv2214c	ephD	missense_variant	nonessential
lineage1.1.1.4	2490464	1890	C>T	630	gcC/gcT	Ala/Ala	Rv2221c	glnE	synonymous_variant	essential
lineage1.1.1.4	2904393	755	G>A	252	gGc/gAc	Gly/Asp	Rv2579	dhaA	missense_variant	nonessential
lineage1.1.1.4	2913426	586	G>C	196	Gtg/Ctg	Val/Leu	Rv2586c	secF	missense_variant	nonessential
lineage1.1.1.4	3011356	13	C>T	5	Cgc/Tgc	Arg/Cys	Rv2693c	Rv2693c	missense_variant	nonessential
lineage1.1.1.4	3033323	1297	C>T	433	Ctc/Ttc	Leu/Phe	Rv2721c	Rv2721c	missense_variant	nonessential
lineage1.1.1.4	3203450	841	C>T	281	Cac/Tac	His/Tyr	Rv2894c	xerC	missense_variant	nonessential
lineage1.1.1.4	3231407	1100	C>A	367	gCt/gAt	Ala/Asp	Rv2920c	amt	missense_variant	nonessential
lineage1.1.1.4	3447616	811	T>G	271	Ttg/Gtg	Leu/Val	Rv3082c	virS	missense_variant	nonessential
lineage1.1.1.4	3635124	1144	G>A	382	Gcc/Acc	Ala/Thr	Rv3255c	manA	missense_variant	essential
lineage1.1.1.4	3680254	3480	C>G	1160	acC/acG	Thr/Thr	Rv3296	lhr	synonymous_variant	nonessential
lineage1.1.1.4	3708264	53	G>A	18	cGg/cAg	Arg/Gln	Rv3321c	vapB44	missense_variant	nonessential
lineage1.1.1.4	3860080	1291	G>A	431	Ggc/Agc	Gly/Ser	Rv3441c	mrsA	missense_variant	essential
lineage1.1.1.4	3900559	624	G>C	208	ggG/ggC	Gly/Gly	Rv3481c	Rv3481c	synonymous_variant	nonessential
lineage1.1.1.4	4013801	291	C>A	97	caC/caA	His/Gln	Rv3572	Rv3572	missense_variant	nonessential
lineage1.1.1.4	4018397	40	G>C	14	Gcg/Ccg	Ala/Pro	Rv3576	lppH	missense_variant	nonessential
lineage1.1.1.4	4064728	145	T>C	49	Tgg/Cgg	Trp/Arg	Rv3625c	mesJ	missense_variant	essential
lineage1.1.1.4	4104700	758	G>T	253	gGa/gTa	Gly/Val	Rv3665c	dppB	missense_variant	nonessential
lineage1.1.1.4	4142816	1105	G>A	369	Gcc/Acc	Ala/Thr	Rv3700c	egtE	missense_variant	nonessential
lineage1.1.1.4	4171089	876	C>G	292	tgC/tgG	Cys/Trp	Rv3725	Rv3725	missense_variant	nonessential
lineage1.1.1.4	4294225	5381	C>T	1794	gCc/gTc	Ala/Val	Rv3825c	pks2	missense_variant	nonessential
lineage1.1.1.4	4322925	600	G>A	200	gcG/gcA	Ala/Ala	Rv3848	Rv3848	synonymous_variant	nonessential
lineage1.1.1.4	4362052	1369	C>T	457	Cag/Tag	Gln/*	Rv3882c	eccE1	stop_gained	nonessential
lineage1.1.1.4	4371684	1	G>A	1	Gtg/Atg	Val/Met	Rv3887c	eccD2	missense_variant	nonessential
lineage1.1.1.4	4401144	275	C>T	92	gCg/gTg	Ala/Val	Rv3912	Rv3912	missense_variant	nonessential
lineage1.1.1.5	33282	59	T>G	20	gTc/gGc	Val/Gly	Rv0030	Rv0030	missense_variant	nonessential
lineage1.1.1.5	36619	13	A>G	5	Atc/Gtc	Ile/Val	Rv0033	acpA	missense_variant	nonessential
lineage1.1.1.5	48767	261	C>A	87	tcC/tcA	Ser/Ser	Rv0044c	Rv0044c	synonymous_variant	nonessential
lineage1.1.1.5	58044	.	C>T	.	./.	./.	.	.	intergenic_region	nonessential
lineage1.1.1.5	63300	101	C>T	34	gCc/gTc	Ala/Val	Rv0059	Rv0059	missense_variant	nonessential
lineage1.1.1.5	72254	.	G>A	.	./.	./.	.	.	intergenic_region	nonessential
lineage1.1.1.5	202317	1386	C>A	462	ccC/ccA	Pro/Pro	Rv0171	mce1C	synonymous_variant	nonessential
lineage1.1.1.5	306999	860	C>T	287	cCc/cTc	Pro/Leu	Rv0255c	cobQ1	missense_variant	nonessential
lineage1.1.1.5	417326	23	C>A	8	aCg/aAg	Thr/Lys	Rv0347	Rv0347	missense_variant	essential
lineage1.1.1.5	437524	7	G>T		Gag/Tag	Glu/*	Rv0359	Rv0359	stop_gained	nonessential
lineage1.1.1.5	465803	2393	C>T	798	gCg/gTg	Ala/Val	Rv0386	Rv0386	missense_variant	nonessential
lineage1.1.1.5	468154	.	C>T	.	./.	./.	.	.	intergenic_region	nonessential
lineage1.1.1.5	551714	.	T>C	.	./.	./.	.	.	intergenic_region	nonessential
lineage1.1.1.5	603537	719	A>C	240	gAg/gCg	Glu/Ala	Rv0511	hemD	missense_variant	essential
lineage1.1.1.5	621202	296	C>A	99	aCc/aAc	Thr/Asn	Rv0530	Rv0530	missense_variant	nonessential
lineage1.1.1.5	645148	659	C>T	220	tCg/tTg	Ser/Leu	Rv0553	menC	missense_variant	essential
lineage1.1.1.5	671543	378	A>G	126	ctA/ctG	Leu/Leu	Rv0577	TB27.3	synonymous_variant	nonessential
lineage1.1.1.5	937524	.	G>A	.	./.	./.	.	.	intergenic_region	nonessential
lineage1.1.1.5	947931	538	G>A	180	Ggg/Agg	Gly/Arg	Rv0851c	Rv0851c	missense_variant	nonessential
lineage1.1.1.5	1125473	1531	C>T	5	Cag/Tag	Gln/*	Rv1007c	metS	stop_gained	essential
lineage1.1.1.5	1153820	97	A>C	33	Att/Ctt	Ile/Leu	Rv1030	kdpB	missense_variant	nonessential
lineage1.1.1.5	1165924	883	G>C	295	Gtc/Ctc	Val/Leu	Rv1043c	Rv1043c	missense_variant	nonessential
lineage1.1.1.5	1166275	532	A>C	178	Agc/Cgc	Ser/Arg	Rv1043c	Rv1043c	missense_variant	nonessential
lineage1.1.1.5	1169242	.	G>T	.	./.	./.	.	.	intergenic_region	nonessential
lineage1.1.1.5	1179888	493	G>A	165	Gac/Aac	Asp/Asn	Rv1057	Rv1057	missense_variant	nonessential
lineage1.1.1.5	1182150	1467	T>C	489	ggT/ggC	Gly/Gly	Rv1058	fadD14	synonymous_variant	nonessential
lineage1.1.1.5	1528119	1508	A>G	503	gAt/gGt	Asp/Gly	Rv1358	Rv1358	missense_variant	nonessential
lineage1.1.1.5	1711183	156	C>A	52	gcC/gcA	Ala/Ala	Rv1520	Rv1520	synonymous_variant	nonessential
lineage1.1.1.5	1724470	3940	A>G	1314	Atc/Gtc	Ile/Val	Rv1527c	pks5	missense_variant	nonessential
lineage1.1.1.5	1756677	1233	C>G	411	caC/caG	His/Gln	Rv1551	plsB1	missense_variant	nonessential
lineage1.1.1.5	1841490	753	G>A	251	gtG/gtA	Val/Val	Rv1635c	Rv1635c	synonymous_variant	nonessential
lineage1.1.1.5	1850937	1099	G>C	367	Gtc/Ctc	Val/Leu	Rv1640c	lysX	missense_variant	nonessential
lineage1.1.1.5	1912043	39	G>A	13	atG/atA	Met/Ile	Rv1686c	Rv1686c	missense_variant	nonessential
lineage1.1.1.5	2117576	230	G>C	77	gGt/gCt	Gly/Ala	Rv1868	Rv1868	missense_variant	nonessential
lineage1.1.1.5	2445401	.	G>A	.	./.	./.	.	.	intergenic_region	nonessential
lineage1.1.1.5	2498348	607	G>A	203	Gcc/Acc	Ala/Thr	Rv2225	panB	missense_variant	essential
lineage1.1.1.5	2894745	234	C>T	78	ggC/ggT	Gly/Gly	Rv2570	Rv2570	synonymous_variant	nonessential
lineage1.1.1.5	3135042	442	G>A	148	Gcg/Acg	Ala/Thr	Rv2827c	Rv2827c	missense_variant	essential
lineage1.1.1.5	3307855	691	C>T	231	Ccc/Tcc	Pro/Ser	Rv2955c	Rv2955c	missense_variant	nonessential
lineage1.1.1.5	3327756	2191	A>G	731	Atc/Gtc	Ile/Val	Rv2973c	recG	missense_variant	nonessential
lineage1.1.1.5	3358521	920	G>A	307	cGg/cAg	Arg/Gln	Rv2999	lppY	missense_variant	essential
lineage1.1.1.5	3366367	84	G>A	28	ccG/ccA	Pro/Pro	Rv3007c	Rv3007c	synonymous_variant	nonessential
lineage1.1.1.5	3617517	87	G>A	29	gcG/gcA	Ala/Ala	Rv3239c	Rv3239c	synonymous_variant	nonessential
lineage1.1.1.5	3703622	244	C>T	82	Cat/Tat	His/Tyr	Rv3315c	cdd	missense_variant	nonessential
lineage1.1.1.5	3791296	1058	A>T	353	aAa/aTa	Lys/Ile	Rv3377c	Rv3377c	missense_variant	nonessential
lineage1.1.1.5	3831376	144	C>T	48	gaC/gaT	Asp/Asp	Rv3411c	guaB2	synonymous_variant	essential
lineage1.1.1.5	4043573	287	C>T	96	aCc/aTc	Thr/Ile	Rv3600c	Rv3600c	missense_variant	nonessential
lineage1.1.1.5	4124106	2191	T>G	731	Tcg/Gcg	Ser/Ala	Rv3682	ponA2	missense_variant	nonessential
lineage1.1.1.5	4180338	2054	T>G	685	gTc/gGc	Val/Gly	Rv3729	Rv3729	missense_variant	nonessential
lineage1.1.1.5	4356054	1048	G>T	350	Gtg/Ttg	Val/Leu	Rv3877	eccD1	missense_variant	nonessential
lineage1.1.1.5	4358624	1159	G>C	387	Gcg/Ccg	Ala/Pro	Rv3879c	espK	missense_variant	nonessential
lineage1.1.1.5	4367005	1517	G>T	506	gGt/gTt	Gly/Val	Rv3885c	eccE2	missense_variant	nonessential
lineage1.1.1.5	4382122	730	G>A	244	Gct/Act	Ala/Thr	Rv3896c	Rv3896c	missense_variant	nonessential
lineage1.1.1.5	4386095	214	C>T	72	Cgg/Tgg	Arg/Trp	Rv3900c	Rv3900c	missense_variant	nonessential
lineage1.1.1.5	4391541	66	C>A	22	gaC/gaA	Asp/Glu	Rv3906c	Rv3906c	missense_variant	nonessential
lineage1.1.1.5	4406560	972	G>A	324	gcG/gcA	Ala/Ala	Rv3918c	parA	synonymous_variant	essential
lineage1.1.1.6	96012	599	A>G	200	gAa/gGa	Glu/Gly	Rv0087	hycE	missense_variant	nonessential
lineage1.1.1.6	174692	1455	C>T	485	gaC/gaT	Asp/Asp	Rv0147	Rv0147	synonymous_variant	nonessential
lineage1.1.1.6	207344	531	G>C	177	aaG/aaC	Lys/Asn	Rv0175	Rv0175	missense_variant	nonessential
lineage1.1.1.6	214609	522	C>T	174	gaC/gaT	Asp/Asp	Rv0183	Rv0183	synonymous_variant	nonessential
lineage1.1.1.6	240758	535	G>T	179	Gcc/Tcc	Ala/Ser	Rv0202c	mmpL11	missense_variant	nonessential
lineage1.1.1.6	282039	576	G>T	192	ccG/ccT	Pro/Pro	Rv0235c	Rv0235c	synonymous_variant	nonessential
lineage1.1.1.6	324492	40	G>A	14	Gga/Aga	Gly/Arg	Rv0269c	Rv0269c	missense_variant	nonessential
lineage1.1.1.6	483504	153	C>T	51	taC/taT	Tyr/Tyr	Rv0403c	mmpS1	synonymous_variant	nonessential
lineage1.1.1.6	573904	.	C>T	.	./.	./.	.	.	intergenic_region	nonessential
lineage1.1.1.6	579873	525	C>A	175	gcC/gcA	Ala/Ala	Rv0490	senX3	synonymous_variant	nonessential
lineage1.1.1.6	582819	560	G>A	187	cGt/cAt	Arg/His	Rv0492c	Rv0492c	missense_variant	nonessential
lineage1.1.1.6	595129	174	C>T	58	gcC/gcT	Ala/Ala	Rv0504c	Rv0504c	synonymous_variant	nonessential
lineage1.1.1.6	611702	373	G>A	125	Ggg/Agg	Gly/Arg	Rv0519c	Rv0519c	missense_variant	nonessential
lineage1.1.1.6	631069	1030	A>G	344	Acc/Gcc	Thr/Ala	Rv0538	Rv0538	missense_variant	nonessential
lineage1.1.1.6	830317	256	C>A	86	Ccg/Acg	Pro/Thr	Rv0738	Rv0738	missense_variant	nonessential
lineage1.1.1.6	830912	58	G>A	20	Gcg/Acg	Ala/Thr	Rv0739	Rv0739	missense_variant	nonessential
lineage1.1.1.6	858100	765	G>A	255	ccG/ccA	Pro/Pro	Rv0765c	Rv0765c	synonymous_variant	nonessential
lineage1.1.1.6	860811	.	C>T	.	./.	./.	.	.	intergenic_region	nonessential
lineage1.1.1.6	895564	65	C>T	22	cCc/cTc	Pro/Leu	Rv0802c	Rv0802c	missense_variant	nonessential
lineage1.1.1.6	971680	1176	C>T	392	taC/taT	Tyr/Tyr	Rv0873	fadE10	synonymous_variant	nonessential
lineage1.1.1.6	1271697	542	T>C	181	gTg/gCg	Val/Ala	Rv1144	Rv1144	missense_variant	nonessential
lineage1.1.1.6	1289236	1909	G>T	637	Gcc/Tcc	Ala/Ser	Rv1161	narG	missense_variant	nonessential
lineage1.1.1.6	1313169	131	C>T	44	cCg/cTg	Pro/Leu	Rv1179c	Rv1179c	missense_variant	nonessential
lineage1.1.1.6	1314932	1208	A>C	403	aAc/aCc	Asn/Thr	Rv1180	pks3	missense_variant	nonessential
lineage1.1.1.6	1331291	271	C>T	91	Ctg/Ttg	Leu/Leu	Rv1188	Rv1188	synonymous_variant	essential
lineage1.1.1.6	1363642	509	G>A	170	gGt/gAt	Gly/Asp	Rv1220c	Rv1220c	missense_variant	nonessential
lineage1.1.1.6	1402251	594	G>A	198	atG/atA	Met/Ile	Rv1254	Rv1254	missense_variant	essential
lineage1.1.1.6	1419002	.	T>C	.	./.	./.	.	.	intergenic_region	nonessential
lineage1.1.1.6	1443707	1341	G>T	447	ccG/ccT	Pro/Pro	Rv1290c	Rv1290c	synonymous_variant	nonessential
lineage1.1.1.6	1486123	262	A>G	88	Atc/Gtc	Ile/Val	Rv1323	fadA4	missense_variant	nonessential
lineage1.1.1.6	1510685	1405	G>A	469	Gac/Aac	Asp/Asn	Rv1345	mbtM	missense_variant	nonessential
lineage1.1.1.6	1515745	123	G>T	41	ctG/ctT	Leu/Leu	Rv1349	irtB	synonymous_variant	essential
lineage1.1.1.6	1555195	1008	G>A	336	caG/caA	Gln/Gln	Rv1381	pyrC	synonymous_variant	essential
lineage1.1.1.6	1625102	264	C>T	88	gcC/gcT	Ala/Ala	Rv1446c	opcA	synonymous_variant	essential
lineage1.1.1.6	1626811	152	A>G	51	gAt/gGt	Asp/Gly	Rv1447c	zwf2	missense_variant	nonessential
lineage1.1.1.6	1662764	441	C>A	147	gaC/gaA	Asp/Glu	Rv1474c	Rv1474c	missense_variant	nonessential
lineage1.1.1.6	1671076	664	C>T	222	Cat/Tat	His/Tyr	Rv1480	Rv1480	missense_variant	essential
lineage1.1.1.6	1677538	142	A>C	48	Agt/Cgt	Ser/Arg	Rv1488	Rv1488	missense_variant	nonessential
lineage1.1.1.6	1706794	733	T>C	245	Ttc/Ctc	Phe/Leu	Rv1515c	Rv1515c	missense_variant	nonessential
lineage1.1.1.6	1717872	220	C>T	74	Cgg/Tgg	Arg/Trp	Rv1523	Rv1523	missense_variant	nonessential
lineage1.1.1.6	1740641	786	C>T	262	atC/atT	Ile/Ile	Rv1537	dinX	synonymous_variant	nonessential
lineage1.1.1.6	1742721	478	G>T	160	Gtc/Ttc	Val/Phe	Rv1539	lspA	missense_variant	essential
lineage1.1.1.6	1760546	372	G>A	124	gtG/gtA	Val/Val	Rv1554	frdC	synonymous_variant	nonessential
lineage1.1.1.6	1815496	244	C>G	82	Cag/Gag	Gln/Glu	Rv1615	Rv1615	missense_variant	nonessential
lineage1.1.1.6	1851172	864	C>T	288	gtC/gtT	Val/Val	Rv1640c	lysX	synonymous_variant	nonessential
lineage1.1.1.6	1880412	5109	C>T	1703	ggC/ggT	Gly/Gly	Rv1661	pks7	synonymous_variant	essential
lineage1.1.1.6	1898706	527	A>G	176	cAt/cGt	His/Arg	Rv1673c	Rv1673c	missense_variant	nonessential
lineage1.1.1.6	1899497	420	C>T	140	gcC/gcT	Ala/Ala	Rv1674c	Rv1674c	synonymous_variant	nonessential
lineage1.1.1.6	1926189	608	G>A	203	cGg/cAg	Arg/Gln	Rv1700	Rv1700	missense_variant	nonessential
lineage1.1.1.6	1941459	1172	C>A	391	gCc/gAc	Ala/Asp	Rv1713	engA	missense_variant	essential
lineage1.1.1.6	1947668	.	A>T	.	./.	./.	.	.	intergenic_region	nonessential
lineage1.1.1.6	1980944	1324	C>T	442	Cgg/Tgg	Arg/Trp	Rv1751	Rv1751	missense_variant	nonessential
lineage1.1.1.6	2016283	1194	C>T	398	ggC/ggT	Gly/Gly	Rv1781c	malQ	synonymous_variant	nonessential
lineage1.1.1.6	2056694	174	T>A	58	gtT/gtA	Val/Val	Rv1814	erg3	synonymous_variant	nonessential
lineage1.1.1.6	2079559	231	C>A	77	ccC/ccA	Pro/Pro	Rv1833c	Rv1833c	synonymous_variant	nonessential
lineage1.1.1.6	2116158	395	T>C	132	cTg/cCg	Leu/Pro	Rv1867	Rv1867	missense_variant	nonessential
lineage1.1.1.6	2217229	66	C>T	22	ggC/ggT	Gly/Gly	Rv1973	Rv1973	synonymous_variant	nonessential
lineage1.1.1.6	2241296	1138	G>A	380	Gcc/Acc	Ala/Thr	Rv1997	ctpF	missense_variant	nonessential
lineage1.1.1.6	2257371	572	C>T	191	tCg/tTg	Ser/Leu	Rv2008c	Rv2008c	missense_variant	nonessential
lineage1.1.1.6	2270844	905	C>T	302	aCc/aTc	Thr/Ile	Rv2025c	Rv2025c	missense_variant	nonessential
lineage1.1.1.6	2278333	154	C>A	52	Ccg/Acg	Pro/Thr	Rv2030c	Rv2030c	missense_variant	nonessential
lineage1.1.1.6	2314792	34	C>T	12	Ctg/Ttg	Leu/Leu	Rv2057c	rpmG1	synonymous_variant	nonessential
lineage1.1.1.6	2322476	1026	C>G	342	tgC/tgG	Cys/Trp	Rv2064	cobG	missense_variant	nonessential
lineage1.1.1.6	2340171	1463	C>G	488	cCa/cGa	Pro/Arg	Rv2082	Rv2082	missense_variant	nonessential
lineage1.1.1.6	2374182	349	C>G	117	Cgc/Ggc	Arg/Gly	Rv2114	Rv2114	missense_variant	nonessential
lineage1.1.1.6	2462602	446	A>G	149	aAg/aGg	Lys/Arg	Rv2198c	mmpS3	missense_variant	nonessential
lineage1.1.1.6	2469669	795	C>T	265	gtC/gtT	Val/Val	Rv2205c	Rv2205c	synonymous_variant	nonessential
lineage1.1.1.6	2471634	224	C>T	75	gCg/gTg	Ala/Val	Rv2207	cobT	missense_variant	nonessential
lineage1.1.1.6	2490853	1501	G>A	501	Ggc/Agc	Gly/Ser	Rv2221c	glnE	missense_variant	essential
lineage1.1.1.6	2534875	.	T>C	.	./.	./.	.	Rv2261c	intragenic_variant	nonessential
lineage1.1.1.6	2561900	226	T>G	76	Ttg/Gtg	Leu/Val	Rv2289	cdh	missense_variant	nonessential
lineage1.1.1.6	2568751	314	G>C	105	gGg/gCg	Gly/Ala	Rv2297	Rv2297	missense_variant	nonessential
lineage1.1.1.6	2611191	355	G>C	119	Gtc/Ctc	Val/Leu	Rv2336	Rv2336	missense_variant	nonessential
lineage1.1.1.6	2630768	1308	C>T	436	ggC/ggT	Gly/Gly	Rv2351c	plcA	synonymous_variant	nonessential
lineage1.1.1.6	2647174	1194	G>T	398	cgG/cgT	Arg/Arg	Rv2366c	Rv2366c	synonymous_variant	nonessential
lineage1.1.1.6	2702617	632	A>G	211	aAa/aGa	Lys/Arg	Rv2404c	lepA	missense_variant	nonessential
lineage1.1.1.6	2741337	629	G>A	2	tGg/tAg	Trp/*	Rv2443	dctA	stop_gained	nonessential
lineage1.1.1.6	2792856	1133	C>T	378	gCg/gTg	Ala/Val	Rv2485c	lipQ	missense_variant	nonessential
lineage1.1.1.6	2821551	46	C>A	16	Cgc/Agc	Arg/Ser	Rv2505c	fadD35	missense_variant	nonessential
lineage1.1.1.6	2900665	26	C>T	9	tCc/tTc	Ser/Phe	Rv2576c	Rv2576c	missense_variant	nonessential
lineage1.1.1.6	2933711	360	T>C	120	caT/caC	His/His	Rv2606c	snzP	synonymous_variant	nonessential
lineage1.1.1.6	2950836	472	A>T	158	Acc/Tcc	Thr/Ser	Rv2624c	Rv2624c	missense_variant	nonessential
lineage1.1.1.6	2951648	856	G>A	286	Gac/Aac	Asp/Asn	Rv2625c	Rv2625c	missense_variant	nonessential
lineage1.1.1.6	2992532	97	G>C	33	Gac/Cac	Asp/His	Rv2676c	Rv2676c	missense_variant	nonessential
lineage1.1.1.6	3011508	260	G>A	87	cGg/cAg	Arg/Gln	Rv2694c	Rv2694c	missense_variant	nonessential
lineage1.1.1.6	3043810	785	C>G	262	tCc/tGc	Ser/Cys	Rv2731	Rv2731	missense_variant	nonessential
lineage1.1.1.6	3086767	.	A>T	.	./.	./.	.	.	intergenic_region	nonessential
lineage1.1.1.6	3099903	267	C>T	89	tgC/tgT	Cys/Cys	Rv2790c	ltp1	synonymous_variant	nonessential
lineage1.1.1.6	3102357	.	C>G	.	./.	./.	.	.	intergenic_region	nonessential
lineage1.1.1.6	3140821	494	A>G	165	gAg/gGg	Glu/Gly	Rv2834c	ugpE	missense_variant	nonessential
lineage1.1.1.6	3149579	398	G>C	133	cGg/cCg	Arg/Pro	Rv2842c	Rv2842c	missense_variant	nonessential
lineage1.1.1.6	3182763	249	C>T	83	caC/caT	His/His	Rv2870c	dxr	synonymous_variant	nonessential
lineage1.1.1.6	3317758	.	G>A	.	./.	./.	.	.	intergenic_region	nonessential
lineage1.1.1.6	3319026	442	G>A	148	Gcg/Acg	Ala/Thr	Rv2966c	Rv2966c	missense_variant	nonessential
lineage1.1.1.6	3393914	535	G>A	179	Gac/Aac	Asp/Asn	Rv3033	Rv3033	missense_variant	nonessential
lineage1.1.1.6	3450022	26	G>A	9	cGg/cAg	Arg/Gln	Rv3084	lipR	missense_variant	nonessential
lineage1.1.1.6	3537225	1124	G>A	375	gGa/gAa	Gly/Glu	Rv3168	Rv3168	missense_variant	nonessential
lineage1.1.1.6	3564193	94	C>T	32	Ctg/Ttg	Leu/Leu	Rv3194c	Rv3194c	synonymous_variant	nonessential
lineage1.1.1.6	3598791	114	C>T	38	gaC/gaT	Asp/Asp	Rv3222c	Rv3222c	synonymous_variant	nonessential
lineage1.1.1.6	3607150	1105	G>A	369	Gtg/Atg	Val/Met	Rv3230c	Rv3230c	missense_variant	nonessential
lineage1.1.1.6	3680428	3654	C>A	1218	caC/caA	His/Gln	Rv3296	lhr	missense_variant	nonessential
lineage1.1.1.6	3713306	1558	G>A	520	Gcc/Acc	Ala/Thr	Rv3327	Rv3327	missense_variant	nonessential
lineage1.1.1.6	3723704	.	G>A	.	./.	./.	.	.	intergenic_region	nonessential
lineage1.1.1.6	3805665	45	C>G	15	caC/caG	His/Gln	Rv3391	acrA1	missense_variant	nonessential
lineage1.1.1.6	3821145	747	C>T	249	taC/taT	Tyr/Tyr	Rv3402c	Rv3402c	synonymous_variant	nonessential
lineage1.1.1.6	3826325	74	C>T	25	gCc/gTc	Ala/Val	Rv3407	vapB47	missense_variant	nonessential
lineage1.1.1.6	3873773	322	G>A	108	Gac/Aac	Asp/Asn	Rv3452	cut4	missense_variant	nonessential
lineage1.1.1.6	3924189	492	C>T	164	ccC/ccT	Pro/Pro	Rv3505	fadE27	synonymous_variant	nonessential
lineage1.1.1.6	3961293	539	C>A	180	cCg/cAg	Pro/Gln	Rv3524	Rv3524	missense_variant	nonessential
lineage1.1.1.6	3984060	85	C>T	29	Ctg/Ttg	Leu/Leu	Rv3544c	fadE28	synonymous_variant	nonessential
lineage1.1.1.6	4074251	618	T>G	206	gcT/gcG	Ala/Ala	Rv3635	Rv3635	synonymous_variant	essential
lineage1.1.1.6	4075516	.	G>C	.	./.	./.	.	.	intergenic_region	nonessential
lineage1.1.1.6	4086792	466	C>A	156	Cta/Ata	Leu/Ile	Rv3646c	topA	missense_variant	essential
lineage1.1.1.6	4135019	294	G>C	98	ccG/ccC	Pro/Pro	Rv3693	Rv3693	synonymous_variant	nonessential
lineage1.1.1.6	4136776	339	C>T	113	gtC/gtT	Val/Val	Rv3694c	Rv3694c	synonymous_variant	nonessential
lineage1.1.1.6	4152374	1110	G>A	370	gcG/gcA	Ala/Ala	Rv3709c	ask	synonymous_variant	essential
lineage1.1.1.6	4193588	1786	C>G	596	Cgc/Ggc	Arg/Gly	Rv3743c	ctpJ	missense_variant	nonessential
lineage1.1.1.6	4195117	257	A>G	86	gAt/gGt	Asp/Gly	Rv3743c	ctpJ	missense_variant	nonessential
lineage1.1.1.6	4270621	1659	G>A	553	gcG/gcA	Ala/Ala	Rv3808c	glfT2	synonymous_variant	essential
lineage1.1.1.6	4343472	159	G>C	53	gtG/gtC	Val/Val	Rv3868	eccA1	synonymous_variant	nonessential
lineage1.1.1.6	4355496	490	T>C	164	Tgg/Cgg	Trp/Arg	Rv3877	eccD1	missense_variant	nonessential
lineage1.1.1.6	4406337	155	A>T	52	gAc/gTc	Asp/Val	Rv3917c	parB	missense_variant	essential
lineage1.1.1.7	107299	566	G>A	189	cGg/cAg	Arg/Gln	Rv0097	Rv0097	missense_variant	nonessential
lineage1.1.1.7	145591	1543	C>T	515	Cgc/Tgc	Arg/Cys	Rv0119	fadD7	missense_variant	nonessential
lineage1.1.1.7	345070	1049	G>C	350	cGg/cCg	Arg/Pro	Rv0283	eccB3	missense_variant	essential
lineage1.1.1.7	479591	163	G>T	55	Gtc/Ttc	Val/Phe	Rv0400c	fadE7	missense_variant	essential
lineage1.1.1.7	484187	211	C>T	71	Caa/Taa	Gln/*	Rv0404	fadD30	stop_gained	essential
lineage1.1.1.7	566189	393	G>A	131	gaG/gaA	Glu/Glu	Rv0475	hbhA	synonymous_variant	nonessential
lineage1.1.1.7	1031270	595	G>A	199	Ggc/Agc	Gly/Ser	Rv0924c	mntH	missense_variant	nonessential
lineage1.1.1.7	1389336	.	C>T	.	./.	./.	.	.	intergenic_region	nonessential
lineage1.1.1.7	1501683	85	G>A	29	Gct/Act	Ala/Thr	Rv1333	Rv1333	missense_variant	nonessential
lineage1.1.1.7	1630227	.	A>G	.	./.	./.	.	.	intergenic_region	nonessential
lineage1.1.1.7	1812860	502	C>T	168	Cgg/Tgg	Arg/Trp	Rv1613	trpA	missense_variant	essential
lineage1.1.1.7	1920763	1081	G>A	361	Ggt/Agt	Gly/Ser	Rv1696	recN	missense_variant	nonessential
lineage1.1.1.7	2229876	27	A>C	9	ccA/ccC	Pro/Pro	Rv1985c	Rv1985c	synonymous_variant	nonessential
lineage1.1.1.7	2269446	795	C>T	265	caC/caT	His/His	Rv2024c	Rv2024c	synonymous_variant	nonessential
lineage1.1.1.7	2411421	702	G>A	234	ctG/ctA	Leu/Leu	Rv2152c	murC	synonymous_variant	essential
lineage1.1.1.7	2740311	51	C>A	17	gtC/gtA	Val/Val	Rv2442c	rplU	synonymous_variant	essential
lineage1.1.1.7	2757995	198	G>T	66	ccG/ccT	Pro/Pro	Rv2456c	Rv2456c	synonymous_variant	nonessential
lineage1.1.1.7	2905042	1051	C>T	351	Ctg/Ttg	Leu/Leu	Rv2580c	hisS	synonymous_variant	essential
lineage1.1.1.7	3081078	.	C>T	.	./.	./.	.	.	intergenic_region	nonessential
lineage1.1.1.7	3083289	381	C>A	127	cgC/cgA	Arg/Arg	Rv2775	Rv2775	synonymous_variant	nonessential
lineage1.1.1.7	3266379	4132	A>G	1378	Acc/Gcc	Thr/Ala	Rv2934	ppsD	missense_variant	nonessential
lineage1.1.1.7	3278762	3954	G>A	1318	ttG/ttA	Leu/Leu	Rv2940c	mas	synonymous_variant	nonessential
lineage1.1.1.7	3418035	628	G>C	210	Gat/Cat	Asp/His	Rv3057c	Rv3057c	missense_variant	nonessential
lineage1.1.1.7	3473652	253	C>G	85	Ctg/Gtg	Leu/Val	Rv3105c	prfB	missense_variant	essential
lineage1.1.1.7	3517426	681	C>T	227	cgC/cgT	Arg/Arg	Rv3151	nuoG	synonymous_variant	nonessential
lineage1.1.1.7	3554996	355	C>T	119	Cag/Tag	Gln/*	Rv3189	Rv3189	stop_gained	nonessential
lineage1.1.1.7	3573435	235	C>T	79	Ctc/Ttc	Leu/Phe	Rv3200c	Rv3200c	missense_variant	nonessential
lineage1.1.1.7	3618935	1597	G>A	533	Gtc/Atc	Val/Ile	Rv3240c	secA1	missense_variant	essential
lineage1.1.1.7	3682887	138	G>A	46	ttG/ttA	Leu/Leu	Rv3298c	lpqC	synonymous_variant	nonessential
lineage1.1.1.7	3956631	738	A>G	246	ggA/ggG	Gly/Gly	Rv3520c	Rv3520c	synonymous_variant	nonessential
lineage1.1.1.7	3959102	655	A>T	219	Aac/Tac	Asn/Tyr	Rv3522	ltp4	missense_variant	nonessential
lineage1.1.1.7	3977968	.	G>T	.	./.	./.	.	.	intergenic_region	nonessential
lineage1.1.1.7	4130132	226	G>T	76	Ggt/Tgt	Gly/Cys	Rv3688c	Rv3688c	missense_variant	nonessential
lineage1.1.1.7	4187997	299	C>T	100	aCc/aTc	Thr/Ile	Rv3737	Rv3737	missense_variant	nonessential
lineage1.1.1.7	4348966	140	G>A	47	cGg/cAg	Arg/Gln	Rv3871	eccCb1	missense_variant	nonessential
lineage1.1.1.7	4388818	1615	C>A	539	Ccg/Acg	Pro/Thr	Rv3903c	Rv3903c	missense_variant	nonessential
lineage1.1.1.7	4391087	.	C>T	.	./.	./.	.	.	intergenic_region	nonessential
lineage1.1.1.7	4408564	334	C>T	112	Cgg/Tgg	Arg/Trp	Rv3920c	Rv3920c	missense_variant	nonessential
lineage1.1.1.8	194530	286	C>T	96	Ctg/Ttg	Leu/Leu	Rv0165c	mce1R	synonymous_variant	nonessential
lineage1.1.1.8	234242	2012	C>T	671	gCg/gTg	Ala/Val	Rv0197	Rv0197	missense_variant	nonessential
lineage1.1.1.8	301976	53	G>A	18	cGg/cAg	Arg/Gln	Rv0250c	Rv0250c	missense_variant	nonessential
lineage1.1.1.8	581990	1389	G>A	463	ctG/ctA	Leu/Leu	Rv0492c	Rv0492c	synonymous_variant	nonessential
lineage1.1.1.8	741711	907	G>A	303	Ggt/Agt	Gly/Ser	Rv0647c	Rv0647c	missense_variant	nonessential
lineage1.1.1.8	754629	.	G>A	.	./.	./.	.	.	intergenic_region	nonessential
lineage1.1.1.8	778116	365	A>G	122	cAc/cGc	His/Arg	Rv0676c	mmpL5	missense_variant	nonessential
lineage1.1.1.8	816589	927	C>T	309	gcC/gcT	Ala/Ala	Rv0724	sppA	synonymous_variant	nonessential
lineage1.1.1.8	903198	1088	T>G	363	cTc/cGc	Leu/Arg	Rv0808	purF	missense_variant	essential
lineage1.1.1.8	919646	13	A>G	5	Acg/Gcg	Thr/Ala	Rv0826	Rv0826	missense_variant	nonessential
lineage1.1.1.8	932973	.	A>G	.	./.	./.	.	.	intergenic_region	nonessential
lineage1.1.1.8	987421	189	C>A	63	ggC/ggA	Gly/Gly	Rv0888	Rv0888	synonymous_variant	nonessential
lineage1.1.1.8	1128561	471	C>T	157	ccC/ccT	Pro/Pro	Rv1009	rpfB	synonymous_variant	nonessential
lineage1.1.1.8	1142431	3465	G>A	1155	ctG/ctA	Leu/Leu	Rv1020	mfd	synonymous_variant	nonessential
lineage1.1.1.8	1194516	528	T>C	176	gtT/gtC	Val/Val	Rv1070c	echA8	synonymous_variant	nonessential
lineage1.1.1.8	1283723	449	G>C	150	gGt/gCt	Gly/Ala	Rv1157c	Rv1157c	missense_variant	nonessential
lineage1.1.1.8	1394689	511	G>T	171	Ggg/Tgg	Gly/Trp	Rv1250	Rv1250	missense_variant	nonessential
lineage1.1.1.8	1553833	602	G>A	201	gGg/gAg	Gly/Glu	Rv1380	pyrB	missense_variant	essential
lineage1.1.1.8	1625487	1476	A>G	492	gcA/gcG	Ala/Ala	Rv1447c	zwf2	synonymous_variant	nonessential
lineage1.1.1.8	1659733	364	C>A	122	Caa/Aaa	Gln/Lys	Rv1471	trxB1	missense_variant	nonessential
lineage1.1.1.8	1756203	759	C>T	253	acC/acT	Thr/Thr	Rv1551	plsB1	synonymous_variant	nonessential
lineage1.1.1.8	1827297	649	G>C	217	Gac/Cac	Asp/His	Rv1625c	cya	missense_variant	nonessential
lineage1.1.1.8	2041660	.	C>T	.	./.	./.	.	.	intergenic_region	nonessential
lineage1.1.1.8	2195479	456	C>G	152	taC/taG	Tyr/*	Rv1944c	Rv1944c	stop_gained	nonessential
lineage1.1.1.8	2612191	797	T>A	266	cTc/cAc	Leu/His	Rv2337c	Rv2337c	missense_variant	nonessential
lineage1.1.1.8	2752251	.	G>A	.	./.	./.	.	.	intergenic_region	nonessential
lineage1.1.1.8	2756947	1246	G>T	416	Ggg/Tgg	Gly/Trp	Rv2456c	Rv2456c	missense_variant	nonessential
lineage1.1.1.8	2810437	546	C>T	182	caC/caT	His/His	Rv2496c	bkdB	synonymous_variant	nonessential
lineage1.1.1.8	2821425	172	G>A	58	Gaa/Aaa	Glu/Lys	Rv2505c	fadD35	missense_variant	nonessential
lineage1.1.1.8	2830273	113	C>A	38	gCg/gAg	Ala/Glu	Rv2513	Rv2513	missense_variant	nonessential
lineage1.1.1.8	2886851	479	C>A	160	cCc/cAc	Pro/His	Rv2566	Rv2566	missense_variant	nonessential
lineage1.1.1.8	2994124	939	T>C	313	cgT/cgC	Arg/Arg	Rv2678c	hemE	synonymous_variant	nonessential
lineage1.1.1.8	3452287	507	G>A	169	gtG/gtA	Val/Val	Rv3086	adhD	synonymous_variant	nonessential
lineage1.1.1.8	3556957	103	G>A	35	Gga/Aga	Gly/Arg	Rv3190A	Rv3190A	missense_variant	nonessential
lineage1.1.1.8	3644225	1049	G>A	350	tGc/tAc	Cys/Tyr	Rv3263	Rv3263	missense_variant	nonessential
lineage1.1.1.8	3937928	497	G>A	166	gGt/gAt	Gly/Asp	Rv3509c	ilvX	missense_variant	nonessential
lineage1.1.1.8	4158716	490	G>A	164	Gtg/Atg	Val/Met	Rv3713	cobQ2	missense_variant	essential
lineage1.1.1.8	4193441	1933	C>G	645	Cta/Gta	Leu/Val	Rv3743c	ctpJ	missense_variant	nonessential
lineage1.1.1.8	4313684	118	C>G	40	Cac/Gac	His/Asp	Rv3840	Rv3840	missense_variant	nonessential
lineage1.1.1.8	4316419	178	C>T	60	Ccg/Tcg	Pro/Ser	Rv3843c	Rv3843c	missense_variant	nonessential
lineage1.1.1.9	152602	279	C>T	93	gaC/gaT	Asp/Asp	Rv0126	treS	synonymous_variant	nonessential
lineage1.1.1.9	165741	419	C>T	140	gCg/gTg	Ala/Val	Rv0138	Rv0138	missense_variant	nonessential
lineage1.1.1.9	166188	362	C>T	121	gCg/gTg	Ala/Val	Rv0139	Rv0139	missense_variant	nonessential
lineage1.1.1.9	436382	388	G>T	130	Ggc/Tgc	Gly/Cys	Rv0357c	purA	missense_variant	essential
lineage1.1.1.9	903183	1073	A>G	358	cAg/cGg	Gln/Arg	Rv0808	purF	missense_variant	essential
lineage1.1.1.9	1156144	292	G>T	98	Gtc/Ttc	Val/Phe	Rv1031	kdpC	missense_variant	nonessential
lineage1.1.1.9	1207038	519	G>A	173	aaG/aaA	Lys/Lys	Rv1082	mca	synonymous_variant	nonessential
lineage1.1.1.9	1239362	.	C>A	.	./.	./.	.	.	intergenic_region	nonessential
lineage1.1.1.9	1694077	.	C>T	.	./.	./.	.	Rv1503c	intragenic_variant	nonessential
lineage1.1.1.9	1967696	.	A>G	.	./.	./.	.	.	intergenic_region	nonessential
lineage1.1.1.9	2015767	1710	G>A	570	gaG/gaA	Glu/Glu	Rv1781c	malQ	synonymous_variant	nonessential
lineage1.1.1.9	2116651	888	G>A	296	cgG/cgA	Arg/Arg	Rv1867	Rv1867	synonymous_variant	nonessential
lineage1.1.1.9	2574591	429	T>G	143	cgT/cgG	Arg/Arg	Rv2303c	Rv2303c	synonymous_variant	nonessential
lineage1.1.1.9	2597869	2079	G>A	693	gcG/gcA	Ala/Ala	Rv2326c	Rv2326c	synonymous_variant	nonessential
lineage1.1.1.9	2717684	116	T>C	39	gTc/gCc	Val/Ala	Rv2419c	gpgP	missense_variant	nonessential
lineage1.1.1.9	2730008	553	C>A	185	Ccc/Acc	Pro/Thr	Rv2434c	Rv2434c	missense_variant	nonessential
lineage1.1.1.9	2772689	347	G>T	116	cGg/cTg	Arg/Leu	Rv2469c	Rv2469c	missense_variant	nonessential
lineage1.1.1.9	2774932	1369	G>A	457	Gcc/Acc	Ala/Thr	Rv2471	aglA	missense_variant	nonessential
lineage1.1.1.9	3041822	654	G>C	218	caG/caC	Gln/His	Rv2729c	Rv2729c	missense_variant	nonessential
lineage1.1.1.9	3068518	1566	C>G	522	ttC/ttG	Phe/Leu	Rv2756c	hsdM	missense_variant	nonessential
lineage1.1.1.9	3091467	1131	C>G	377	ggC/ggG	Gly/Gly	Rv2783c	gpsI	synonymous_variant	nonessential
lineage1.1.1.9	3214560	.	A>G	.	./.	./.	.	.	intergenic_region	nonessential
lineage1.1.1.9	3260844	5160	C>T	1720	ctC/ctT	Leu/Leu	Rv2933	ppsC	synonymous_variant	nonessential
lineage1.1.1.9	3297797	44	A>C	15	cAg/cCg	Gln/Pro	Rv2947c	pks15	missense_variant	nonessential
lineage1.1.1.9	3477663	15	G>A	5	acG/acA	Thr/Thr	Rv3109	moaA1	synonymous_variant	essential
lineage1.1.1.9	3578983	1218	T>G	406	gcT/gcG	Ala/Ala	Rv3202c	Rv3202c	synonymous_variant	nonessential
lineage1.1.1.9	3982711	430	G>A	144	Gac/Aac	Asp/Asn	Rv3543c	fadE29	missense_variant	nonessential
lineage1.1.1.9	4216522	209	C>G	70	gCg/gGg	Ala/Gly	Rv3771c	Rv3771c	missense_variant	nonessential
lineage1.1.2	20544	1097	C>G	366	aCc/aGc	Thr/Ser	Rv0017c	rodA	missense_variant	nonessential
lineage1.1.2	219722	237	G>T	79	tcG/tcT	Ser/Ser	Rv0188	Rv0188	synonymous_variant	nonessential
lineage1.1.2	406992	1457	C>A	486	cCg/cAg	Pro/Gln	Rv0339c	Rv0339c	missense_variant	nonessential
lineage1.1.2	445668	858	G>A	286	atG/atA	Met/Ile	Rv0368c	Rv0368c	missense_variant	nonessential
lineage1.1.2	683910	363	G>A	121	gcG/gcA	Ala/Ala	Rv0585c	Rv0585c	synonymous_variant	nonessential
lineage1.1.2	899389	559	G>A	187	Gac/Aac	Asp/Asn	Rv0805	Rv0805	missense_variant	nonessential
lineage1.1.2	949087	331	C>T	111	Cgg/Tgg	Arg/Trp	Rv0852	Rv0852	missense_variant	nonessential
lineage1.1.2	1426589	426	C>T	142	aaC/aaT	Asn/Asn	Rv1277	Rv1277	synonymous_variant	nonessential
lineage1.1.2	1537947	223	G>A	75	Gca/Aca	Ala/Thr	Rv1365c	rsfA	missense_variant	nonessential
lineage1.1.2	1697267	156	A>G	52	ttA/ttG	Leu/Leu	Rv1507c	Rv1507c	synonymous_variant	nonessential
lineage1.1.2	2263156	.	G>A	.	./.	./.	.	.	intergenic_region	nonessential
lineage1.1.2	2789661	1362	G>T	454	ccG/ccT	Pro/Pro	Rv2483c	plsC	synonymous_variant	nonessential
lineage1.1.2	2828058	.	G>A	.	./.	./.	.	.	intergenic_region	nonessential
lineage1.1.2	3164730	579	G>A	193	aaG/aaA	Lys/Lys	Rv2854	Rv2854	synonymous_variant	nonessential
lineage1.1.2	3309009	342	C>A	114	agC/agA	Ser/Arg	Rv2956	Rv2956	missense_variant	nonessential
lineage1.1.2	3608865	9	G>A	3	caG/caA	Gln/Gln	Rv3231c	Rv3231c	synonymous_variant	nonessential
lineage1.1.2.1	12854	387	C>T	129	atC/atT	Ile/Ile	Rv0009	ppiA	synonymous_variant	nonessential
lineage1.1.2.1	22815	367	C>A	123	Ctg/Atg	Leu/Met	Rv0018c	pstP	missense_variant	nonessential
lineage1.1.2.1	26089	793	C>T	265	Cgc/Tgc	Arg/Cys	Rv0021c	Rv0021c	missense_variant	nonessential
lineage1.1.2.1	32825	769	A>G	257	Acg/Gcg	Thr/Ala	Rv0029	Rv0029	missense_variant	nonessential
lineage1.1.2.1	33542	319	C>A	107	Cgc/Agc	Arg/Ser	Rv0030	Rv0030	missense_variant	nonessential
lineage1.1.2.1	40980	223	G>T	75	Gcg/Tcg	Ala/Ser	Rv0037c	Rv0037c	missense_variant	nonessential
lineage1.1.2.1	44826	1265	C>T	422	cCg/cTg	Pro/Leu	Rv0041	leuS	missense_variant	essential
lineage1.1.2.1	63781	582	G>A	194	ctG/ctA	Leu/Leu	Rv0059	Rv0059	synonymous_variant	nonessential
lineage1.1.2.1	89272	251	A>G	84	tAc/tGc	Tyr/Cys	Rv0080	Rv0080	missense_variant	nonessential
lineage1.1.2.1	92634	307	C>A	103	Ctg/Atg	Leu/Met	Rv0084	hycD	missense_variant	nonessential
lineage1.1.2.1	96992	66	G>C	22	aaG/aaC	Lys/Asn	Rv0088	Rv0088	missense_variant	nonessential
lineage1.1.2.1	117558	.	C>T	.	./.	./.	.	.	intergenic_region	nonessential
lineage1.1.2.1	118141	428	G>A	143	aGt/aAt	Ser/Asn	Rv0102	Rv0102	missense_variant	essential
lineage1.1.2.1	128731	1811	A>G	604	gAt/gGt	Asp/Gly	Rv0107c	ctpI	missense_variant	nonessential
lineage1.1.2.1	170756	473	A>T	158	gAg/gTg	Glu/Val	Rv0144	Rv0144	missense_variant	nonessential
lineage1.1.2.1	260751	81	G>A	27	ctG/ctA	Leu/Leu	Rv0217c	lipW	synonymous_variant	nonessential
lineage1.1.2.1	302936	71	T>C	24	gTg/gCg	Val/Ala	Rv0252	nirB	missense_variant	nonessential
lineage1.1.2.1	341418	421	C>T	141	Cac/Tac	His/Tyr	Rv0281	Rv0281	missense_variant	nonessential
lineage1.1.2.1	359476	273	C>G	91	cgC/cgG	Arg/Arg	Rv0295c	Rv0295c	synonymous_variant	nonessential
lineage1.1.2.1	386599	501	T>C	167	ggT/ggC	Gly/Gly	Rv0318c	Rv0318c	synonymous_variant	nonessential
lineage1.1.2.1	415933	1033	T>C	345	Tac/Cac	Tyr/His	Rv0346c	ansP2	missense_variant	nonessential
lineage1.1.2.1	470399	390	C>T	130	agC/agT	Ser/Ser	Rv0391	metZ	synonymous_variant	nonessential
lineage1.1.2.1	478342	215	C>T	72	gCc/gTc	Ala/Val	Rv0399c	lpqK	missense_variant	essential
lineage1.1.2.1	518948	216	C>T	72	gcC/gcT	Ala/Ala	Rv0430	Rv0430	synonymous_variant	essential
lineage1.1.2.1	527526	789	C>A	263	ggC/ggA	Gly/Gly	Rv0439c	Rv0439c	synonymous_variant	nonessential
lineage1.1.2.1	597660	462	C>T	154	gaC/gaT	Asp/Asp	Rv0507	mmpL2	synonymous_variant	nonessential
lineage1.1.2.1	598959	1761	G>T	587	tgG/tgT	Trp/Cys	Rv0507	mmpL2	missense_variant	nonessential
lineage1.1.2.1	640972	.	C>T	.	./.	./.	.	.	intergenic_region	nonessential
lineage1.1.2.1	671049	1202	G>A	401	gGc/gAc	Gly/Asp	Rv0576	Rv0576	missense_variant	nonessential
lineage1.1.2.1	700978	740	C>T	247	gCg/gTg	Ala/Val	Rv0604	lpqO	missense_variant	nonessential
lineage1.1.2.1	768183	1415	T>C	472	tTc/tCc	Phe/Ser	Rv0669c	Rv0669c	missense_variant	nonessential
lineage1.1.2.1	774338	275	T>G	92	cTg/cGg	Leu/Arg	Rv0674	Rv0674	missense_variant	essential
lineage1.1.2.1	776041	2440	G>A	814	Gcc/Acc	Ala/Thr	Rv0676c	mmpL5	missense_variant	nonessential
lineage1.1.2.1	789154	1215	G>A	405	caG/caA	Gln/Gln	Rv0688	Rv0688	synonymous_variant	nonessential
lineage1.1.2.1	799702	74	T>G	25	gTc/gGc	Val/Gly	Rv0699	Rv0699	missense_variant	nonessential
lineage1.1.2.1	813155	180	G>A	60	ctG/ctA	Leu/Leu	Rv0718	rpsH	synonymous_variant	essential
lineage1.1.2.1	867988	364	G>A	122	Gag/Aag	Glu/Lys	Rv0774c	Rv0774c	missense_variant	nonessential
lineage1.1.2.1	870988	981	T>C	327	gtT/gtC	Val/Val	Rv0777	purB	synonymous_variant	nonessential
lineage1.1.2.1	899330	500	C>T	167	gCg/gTg	Ala/Val	Rv0805	Rv0805	missense_variant	nonessential
lineage1.1.2.1	952519	888	T>A	296	acT/acA	Thr/Thr	Rv0855	far	synonymous_variant	nonessential
lineage1.1.2.1	954550	371	C>A	124	cCg/cAg	Pro/Gln	Rv0858c	dapC	missense_variant	nonessential
lineage1.1.2.1	955082	6	C>T	2	tcC/tcT	Ser/Ser	Rv0859	Rv0859	synonymous_variant	nonessential
lineage1.1.2.1	967034	314	T>C	105	cTc/cCc	Leu/Pro	Rv0869c	moaA2	missense_variant	nonessential
lineage1.1.2.1	985475	1673	T>C	558	gTg/gCg	Val/Ala	Rv0886	fprB	missense_variant	nonessential
lineage1.1.2.1	989287	575	G>A	192	gGg/gAg	Gly/Glu	Rv0889c	citA	missense_variant	nonessential
lineage1.1.2.1	1009780	837	G>C	279	ctG/ctC	Leu/Leu	Rv0906	Rv0906	synonymous_variant	nonessential
lineage1.1.2.1	1012146	416	T>C	139	gTc/gCc	Val/Ala	Rv0908	ctpE	missense_variant	nonessential
lineage1.1.2.1	1052841	896	C>A	299	aCc/aAc	Thr/Asn	Rv0943c	Rv0943c	missense_variant	nonessential
lineage1.1.2.1	1059548	1289	C>T	430	gCg/gTg	Ala/Val	Rv0949	uvrD1	missense_variant	essential
lineage1.1.2.1	1073362	36	C>T	12	gaC/gaT	Asp/Asp	Rv0959A	vapB9	synonymous_variant	nonessential
lineage1.1.2.1	1074418	345	C>T	115	caC/caT	His/His	Rv0961	Rv0961	synonymous_variant	nonessential
lineage1.1.2.1	1085384	367	G>C	123	Gcc/Ccc	Ala/Pro	Rv0973c	accA2	missense_variant	essential
lineage1.1.2.1	1145337	774	C>T	258	ggC/ggT	Gly/Gly	Rv1023	eno	synonymous_variant	essential
lineage1.1.2.1	1147579	561	G>C	187	caG/caC	Gln/His	Rv1026	Rv1026	missense_variant	essential
lineage1.1.2.1	1204210	144	C>T	48	ggC/ggT	Gly/Gly	Rv1079	metB	synonymous_variant	nonessential
lineage1.1.2.1	1258514	1190	C>T	397	gCc/gTc	Ala/Val	Rv1132	Rv1132	missense_variant	nonessential
lineage1.1.2.1	1356416	581	C>T	194	aCg/aTg	Thr/Met	Rv1213	glgC	missense_variant	nonessential
lineage1.1.2.1	1365939	65	A>C	22	gAg/gCg	Glu/Ala	Rv1223	htrA	missense_variant	essential
lineage1.1.2.1	1402979	408	A>G	136	gcA/gcG	Ala/Ala	Rv1255c	Rv1255c	synonymous_variant	nonessential
lineage1.1.2.1	1435525	619	G>T	207	Gac/Tac	Asp/Tyr	Rv1282c	oppC	missense_variant	nonessential
lineage1.1.2.1	1436893	225	T>C	75	cgT/cgC	Arg/Arg	Rv1283c	oppB	synonymous_variant	nonessential
lineage1.1.2.1	1441628	281	A>C	94	aAt/aCt	Asn/Thr	Rv1288	Rv1288	missense_variant	nonessential
lineage1.1.2.1	1451615	919	C>G	307	Ctc/Gtc	Leu/Val	Rv1295	thrC	missense_variant	essential
lineage1.1.2.1	1534060	551	A>G	184	cAg/cGg	Gln/Arg	Rv1362c	Rv1362c	missense_variant	nonessential
lineage1.1.2.1	1535970	1675	A>G	559	Atc/Gtc	Ile/Val	Rv1364c	Rv1364c	missense_variant	nonessential
lineage1.1.2.1	1547970	139	G>T	47	Gta/Tta	Val/Leu	Rv1375	Rv1375	missense_variant	nonessential
lineage1.1.2.1	1580099	324	C>T	108	ctC/ctT	Leu/Leu	Rv1403c	Rv1403c	synonymous_variant	nonessential
lineage1.1.2.1	1585533	340	G>A	114	Gct/Act	Ala/Thr	Rv1409	ribG	missense_variant	essential
lineage1.1.2.1	1623547	151	A>G	51	Agc/Ggc	Ser/Gly	Rv1444c	Rv1444c	missense_variant	nonessential
lineage1.1.2.1	1630284	.	C>T	.	./.	./.	.	.	intergenic_region	nonessential
lineage1.1.2.1	1707564	976	T>C	326	Tgg/Cgg	Trp/Arg	Rv1516c	Rv1516c	missense_variant	nonessential
lineage1.1.2.1	1724624	3786	G>A	1262	caG/caA	Gln/Gln	Rv1527c	pks5	synonymous_variant	nonessential
lineage1.1.2.1	1739382	2864	G>C	955	gGc/gCc	Gly/Ala	Rv1536	ileS	missense_variant	nonessential
lineage1.1.2.1	1740379	524	C>A	175	cCg/cAg	Pro/Gln	Rv1537	dinX	missense_variant	nonessential
lineage1.1.2.1	1805217	365	A>G	122	gAc/gGc	Asp/Gly	Rv1605	hisF	missense_variant	essential
lineage1.1.2.1	1856809	36	C>T	12	caC/caT	His/His	Rv1647	Rv1647	synonymous_variant	nonessential
lineage1.1.2.1	1869545	823	A>G	275	Acc/Gcc	Thr/Ala	Rv1655	argD	missense_variant	essential
lineage1.1.2.1	1875303	.	C>T	.	./.	./.	.	.	intergenic_region	nonessential
lineage1.1.2.1	1894730	.	C>T	.	./.	./.	.	Rv1667c	intragenic_variant	nonessential
lineage1.1.2.1	1910293	2700	C>T	900	cgC/cgT	Arg/Arg	Rv1683	Rv1683	synonymous_variant	essential
lineage1.1.2.1	2049806	.	G>A	.	./.	./.	.	.	intergenic_region	nonessential
lineage1.1.2.1	2056386	.	A>G	.	./.	./.	.	.	intergenic_region	nonessential
lineage1.1.2.1	2114637	1498	C>T	500	Ccg/Tcg	Pro/Ser	Rv1866	Rv1866	missense_variant	nonessential
lineage1.1.2.1	2133577	116	C>T	39	aCc/aTc	Thr/Ile	Rv1883c	Rv1883c	missense_variant	nonessential
lineage1.1.2.1	2178172	1086	G>C	362	ctG/ctC	Leu/Leu	Rv1925	fadD31	synonymous_variant	nonessential
lineage1.1.2.1	2215764	508	G>A	170	Gcg/Acg	Ala/Thr	Rv1971	mce3F	missense_variant	nonessential
lineage1.1.2.1	2220466	713	G>C	238	gGg/gCg	Gly/Ala	Rv1977	Rv1977	missense_variant	nonessential
lineage1.1.2.1	2254852	2851	G>C	951	Ggg/Cgg	Gly/Arg	Rv2006	otsB1	missense_variant	nonessential
lineage1.1.2.1	2303997	2990	T>C	997	cTg/cCg	Leu/Pro	Rv2048c	pks12	missense_variant	nonessential
lineage1.1.2.1	2317247	3507	G>A	1169	ctG/ctA	Leu/Leu	Rv2062c	cobN	synonymous_variant	nonessential
lineage1.1.2.1	2317390	3364	G>C	1122	Ggg/Cgg	Gly/Arg	Rv2062c	cobN	missense_variant	nonessential
lineage1.1.2.1	2378841	456	C>G	152	acC/acG	Thr/Thr	Rv2119	Rv2119	synonymous_variant	nonessential
lineage1.1.2.1	2389311	696	G>T	232	acG/acT	Thr/Thr	Rv2127	ansP1	synonymous_variant	nonessential
lineage1.1.2.1	2390453	737	G>A	246	cGt/cAt	Arg/His	Rv2129c	Rv2129c	missense_variant	nonessential
lineage1.1.2.1	2432391	157	G>A	53	Gcg/Acg	Ala/Thr	Rv2170	Rv2170	missense_variant	nonessential
lineage1.1.2.1	2484191	566	G>A	189	gGc/gAc	Gly/Asp	Rv2216	Rv2216	missense_variant	nonessential
lineage1.1.2.1	2520274	879	C>A	293	tcC/tcA	Ser/Ser	Rv2246	kasB	synonymous_variant	essential
lineage1.1.2.1	2566375	1049	C>T	350	tCa/tTa	Ser/Leu	Rv2294	Rv2294	missense_variant	nonessential
lineage1.1.2.1	2629642	678	G>A	226	ccG/ccA	Pro/Pro	Rv2350c	plcB	synonymous_variant	nonessential
lineage1.1.2.1	2637677	.	G>A	.	./.	./.	.	.	intergenic_region	nonessential
lineage1.1.2.1	2701970	1279	G>A	427	Gac/Aac	Asp/Asn	Rv2404c	lepA	missense_variant	nonessential
lineage1.1.2.1	2718776	33	C>T	11	ggC/ggT	Gly/Gly	Rv2421c	nadD	synonymous_variant	essential
lineage1.1.2.1	2754685	62	C>T	21	aCc/aTc	Thr/Ile	Rv2454c	Rv2454c	missense_variant	nonessential
lineage1.1.2.1	2852800	.	C>A	.	./.	./.	.	.	intergenic_region	nonessential
lineage1.1.2.1	2906545	219	C>T	73	ttC/ttT	Phe/Phe	Rv2581c	Rv2581c	synonymous_variant	nonessential
lineage1.1.2.1	3008645	565	G>T	189	Gtg/Ttg	Val/Leu	Rv2690c	Rv2690c	missense_variant	nonessential
lineage1.1.2.1	3052050	1140	C>T	380	tgC/tgT	Cys/Cys	Rv2739c	Rv2739c	synonymous_variant	essential
lineage1.1.2.1	3058034	30	G>A	10	aaG/aaA	Lys/Lys	Rv2744c	35kd_ag	synonymous_variant	nonessential
lineage1.1.2.1	3108933	518	T>C	173	tTc/tCc	Phe/Ser	Rv2800	Rv2800	missense_variant	nonessential
lineage1.1.2.1	3156228	1294	C>T	432	Ctg/Ttg	Leu/Leu	Rv2848c	cobB	synonymous_variant	nonessential
lineage1.1.2.1	3157398	124	C>T	42	Ccg/Tcg	Pro/Ser	Rv2848c	cobB	missense_variant	nonessential
lineage1.1.2.1	3162066	.	C>T	.	./.	./.	.	.	intergenic_region	nonessential
lineage1.1.2.1	3173445	573	A>G	191	gcA/gcG	Ala/Ala	Rv2861c	mapB	synonymous_variant	nonessential
lineage1.1.2.1	3238521	.	C>A	.	./.	./.	.	.	intergenic_region	nonessential
lineage1.1.2.1	3269169	1433	C>T	478	gCg/gTg	Ala/Val	Rv2935	ppsE	missense_variant	nonessential
lineage1.1.2.1	3308689	22	C>T	8	Cgt/Tgt	Arg/Cys	Rv2956	Rv2956	missense_variant	nonessential
lineage1.1.2.1	3324327	150	G>C	50	aaG/aaC	Lys/Asn	Rv2969c	Rv2969c	missense_variant	essential
lineage1.1.2.1	3339101	.	G>A	.	./.	./.	.	.	intergenic_region	nonessential
lineage1.1.2.1	3394866	56	T>C	19	aTc/aCc	Ile/Thr	Rv3034c	Rv3034c	missense_variant	nonessential
lineage1.1.2.1	3407317	1033	G>A	345	Gcc/Acc	Ala/Thr	Rv3045	adhC	missense_variant	nonessential
lineage1.1.2.1	3428608	1366	C>T	456	Ccg/Tcg	Pro/Ser	Rv3063	cstA	missense_variant	nonessential
lineage1.1.2.1	3431075	369	A>G	123	gaA/gaG	Glu/Glu	Rv3066	Rv3066	synonymous_variant	nonessential
lineage1.1.2.1	3455421	1082	T>G	361	cTg/cGg	Leu/Arg	Rv3088	tgs4	missense_variant	nonessential
lineage1.1.2.1	3487945	.	T>C	.	./.	./.	.	.	intergenic_region	nonessential
lineage1.1.2.1	3543947	1088	C>T	363	gCc/gTc	Ala/Val	Rv3175	Rv3175	missense_variant	nonessential
lineage1.1.2.1	3578709	1492	T>G	498	Tcg/Gcg	Ser/Ala	Rv3202c	Rv3202c	missense_variant	nonessential
lineage1.1.2.1	3607069	.	C>T	.	./.	./.	.	.	intergenic_region	nonessential
lineage1.1.2.1	3612739	378	C>T	126	taC/taT	Tyr/Tyr	Rv3236c	kefB	synonymous_variant	nonessential
lineage1.1.2.1	3620144	388	G>A	130	Gtc/Atc	Val/Ile	Rv3240c	secA1	missense_variant	essential
lineage1.1.2.1	3622753	339	C>T	113	gtC/gtT	Val/Val	Rv3243c	Rv3243c	synonymous_variant	essential
lineage1.1.2.1	3632277	1308	G>A	436	ccG/ccA	Pro/Pro	Rv3253c	Rv3253c	synonymous_variant	nonessential
lineage1.1.2.1	3683365	2599	C>T	867	Cgg/Tgg	Arg/Trp	Rv3299c	atsB	missense_variant	nonessential
lineage1.1.2.1	3706541	1542	A>G	514	ttA/ttG	Leu/Leu	Rv3318	sdhA	synonymous_variant	nonessential
lineage1.1.2.1	3723448	184	C>T	62	Cgg/Tgg	Arg/Trp	Rv3336c	trpS	missense_variant	essential
lineage1.1.2.1	3792592	657	C>T	219	agC/agT	Ser/Ser	Rv3378c	Rv3378c	synonymous_variant	nonessential
lineage1.1.2.1	3816236	108	C>T	36	gaC/gaT	Asp/Asp	Rv3399	Rv3399	synonymous_variant	nonessential
lineage1.1.2.1	3831752	27	G>T	9	ttG/ttT	Leu/Phe	Rv3412	Rv3412	missense_variant	nonessential
lineage1.1.2.1	3833664	13	G>A	5	Gga/Aga	Gly/Arg	Rv3414c	sigD	missense_variant	nonessential
lineage1.1.2.1	3858571	1092	C>T	364	caC/caT	His/His	Rv3439c	Rv3439c	synonymous_variant	nonessential
lineage1.1.2.1	3859615	48	C>T	16	ccC/ccT	Pro/Pro	Rv3439c	Rv3439c	synonymous_variant	nonessential
lineage1.1.2.1	3872306	191	T>G	64	cTg/cGg	Leu/Arg	Rv3450c	eccB4	missense_variant	nonessential
lineage1.1.2.1	3886852	232	T>C	78	Tcg/Ccg	Ser/Pro	Rv3469c	mhpE	missense_variant	nonessential
lineage1.1.2.1	3906308	700	T>C	234	Tcg/Ccg	Ser/Pro	Rv3487c	lipF	missense_variant	nonessential
lineage1.1.2.1	3906676	332	C>A	111	gCg/gAg	Ala/Glu	Rv3487c	lipF	missense_variant	nonessential
lineage1.1.2.1	3909516	1281	A>G	427	gaA/gaG	Glu/Glu	Rv3490	otsA	synonymous_variant	essential
lineage1.1.2.1	3930927	.	G>A	.	./.	./.	.	.	intergenic_region	nonessential
lineage1.1.2.1	3984612	834	C>T	278	acC/acT	Thr/Thr	Rv3545c	cyp125	synonymous_variant	nonessential
lineage1.1.2.1	3995156	544	T>G	182	Tcc/Gcc	Ser/Ala	Rv3555c	Rv3555c	missense_variant	nonessential
lineage1.1.2.1	3996614	351	G>C	117	caG/caC	Gln/His	Rv3556c	fadA6	missense_variant	nonessential
lineage1.1.2.1	4002378	742	C>G	248	Ctg/Gtg	Leu/Val	Rv3561	fadD3	missense_variant	nonessential
lineage1.1.2.1	4014375	1838	A>G	613	gAt/gGt	Asp/Gly	Rv3573c	fadE34	missense_variant	nonessential
lineage1.1.2.1	4097426	569	C>T	190	gCc/gTc	Ala/Val	Rv3659c	trbB	missense_variant	nonessential
lineage1.1.2.1	4098527	622	G>A	208	Gcc/Acc	Ala/Thr	Rv3660c	Rv3660c	missense_variant	essential
lineage1.1.2.1	4103595	84	G>C	28	gtG/gtC	Val/Val	Rv3663c	dppD	synonymous_variant	nonessential
lineage1.1.2.1	4145734	1158	C>T	386	cgC/cgT	Arg/Arg	Rv3703c	etgB	synonymous_variant	nonessential
lineage1.1.2.1	4204975	399	G>A	133	ctG/ctA	Leu/Leu	Rv3759c	proX	synonymous_variant	nonessential
lineage1.1.2.1	4207596	1281	T>C	427	ggT/ggC	Gly/Gly	Rv3762c	Rv3762c	synonymous_variant	nonessential
lineage1.1.2.1	4232064	745	G>A	249	Gag/Aag	Glu/Lys	Rv3785	Rv3785	missense_variant	nonessential
lineage1.1.2.1	4261522	1545	C>T	515	acC/acT	Thr/Thr	Rv3801c	fadD32	synonymous_variant	essential
lineage1.1.2.1	4283246	798	G>A	266	ggG/ggA	Gly/Gly	Rv3818	Rv3818	synonymous_variant	nonessential
lineage1.1.2.1	4291621	.	A>G	.	./.	./.	.	.	intergenic_region	nonessential
lineage1.1.2.1	4366376	463	C>T	1	Cga/Tga	Arg/*	Rv3884c	eccA2	stop_gained	nonessential
lineage1.1.2.1	4379186	1267	C>A	423	Cat/Aat	His/Asn	Rv3894c	eccC2	missense_variant	nonessential
lineage1.1.2.1	4406833	699	C>T	233	atC/atT	Ile/Ile	Rv3918c	parA	synonymous_variant	essential
lineage1.1.2.2	12234	78	G>C	26	ccG/ccC	Pro/Pro	Rv0008c	Rv0008c	synonymous_variant	nonessential
lineage1.1.2.2	55418	1756	A>G	586	Att/Gtt	Ile/Val	Rv0050	ponA1	missense_variant	nonessential
lineage1.1.2.2	97952	195	C>T	65	gcC/gcT	Ala/Ala	Rv0089	Rv0089	synonymous_variant	nonessential
lineage1.1.2.2	108184	29	C>T	10	cCt/cTt	Pro/Leu	Rv0099	fadD10	missense_variant	nonessential
lineage1.1.2.2	156304	638	G>A	213	gGc/gAc	Gly/Asp	Rv0128	Rv0128	missense_variant	nonessential
lineage1.1.2.2	170755	472	G>T	158	Gag/Tag	Glu/*	Rv0144	Rv0144	stop_gained	nonessential
lineage1.1.2.2	199857	1324	G>A	442	Gtc/Atc	Val/Ile	Rv0169	mce1A	missense_variant	nonessential
lineage1.1.2.2	199859	1326	C>A	442	gtC/gtA	Val/Val	Rv0169	mce1A	synonymous_variant	nonessential
lineage1.1.2.2	225039	1533	C>T	511	atC/atT	Ile/Ile	Rv0193c	Rv0193c	synonymous_variant	nonessential
lineage1.1.2.2	234268	2038	G>T	680	Gtc/Ttc	Val/Phe	Rv0197	Rv0197	missense_variant	nonessential
lineage1.1.2.2	358926	756	A>C	252	gaA/gaC	Glu/Asp	Rv0294	tam	missense_variant	nonessential
lineage1.1.2.2	380772	217	G>A	73	Gac/Aac	Asp/Asn	Rv0312	Rv0312	missense_variant	essential
lineage1.1.2.2	415061	12	G>A	4	tcG/tcA	Ser/Ser	Rv0345	Rv0345	synonymous_variant	nonessential
lineage1.1.2.2	465697	2287	G>C	763	Gtg/Ctg	Val/Leu	Rv0386	Rv0386	missense_variant	nonessential
lineage1.1.2.2	498010	291	A>G	97	ggA/ggG	Gly/Gly	Rv0411c	glnH	synonymous_variant	essential
lineage1.1.2.2	499196	424	G>A	142	Gcc/Acc	Ala/Thr	Rv0412c	Rv0412c	missense_variant	essential
lineage1.1.2.2	503647	152	G>A	51	cGg/cAg	Arg/Gln	Rv0418	lpqL	missense_variant	nonessential
lineage1.1.2.2	549735	61	C>A	21	Caa/Aaa	Gln/Lys	Rv0458	Rv0458	missense_variant	nonessential
lineage1.1.2.2	559350	456	G>A	152	ccG/ccA	Pro/Pro	Rv0468	fadB2	synonymous_variant	nonessential
lineage1.1.2.2	565415	395	C>T	132	cCg/cTg	Pro/Leu	Rv0474	Rv0474	missense_variant	nonessential
lineage1.1.2.2	567446	225	G>A	75	tcG/tcA	Ser/Ser	Rv0478	deoC	synonymous_variant	nonessential
lineage1.1.2.2	569045	762	G>A	254	gtG/gtA	Val/Val	Rv0480c	Rv0480c	synonymous_variant	nonessential
lineage1.1.2.2	653287	517	G>A	173	Gag/Aag	Glu/Lys	Rv0562	grcC1	missense_variant	essential
lineage1.1.2.2	685153	25	A>G	9	Acc/Gcc	Thr/Ala	Rv0587	yrbE2A	missense_variant	nonessential
lineage1.1.2.2	699693	107	C>T	36	gCg/gTg	Ala/Val	Rv0602c	tcrA	missense_variant	nonessential
lineage1.1.2.2	711155	150	G>A	50	gtG/gtA	Val/Val	Rv0617	vapC29	synonymous_variant	nonessential
lineage1.1.2.2	767516	.	G>T	.	./.	./.	.	.	intergenic_region	nonessential
lineage1.1.2.2	794482	1148	G>C	383	gGg/gCg	Gly/Ala	Rv0694	Rv0694	missense_variant	nonessential
lineage1.1.2.2	852361	.	G>A	.	./.	./.	.	.	intergenic_region	nonessential
lineage1.1.2.2	856563	117	C>A	39	ccC/ccA	Pro/Pro	Rv0763c	Rv0763c	synonymous_variant	nonessential
lineage1.1.2.2	1050367	.	C>T	.	./.	./.	.	.	intergenic_region	nonessential
lineage1.1.2.2	1073716	172	C>T	58	Cgg/Tgg	Arg/Trp	Rv0960	vapC9	missense_variant	nonessential
lineage1.1.2.2	1194475	569	G>T	190	aGg/aTg	Arg/Met	Rv1070c	echA8	missense_variant	nonessential
lineage1.1.2.2	1195358	735	A>C	245	aaA/aaC	Lys/Asn	Rv1071c	echA9	missense_variant	nonessential
lineage1.1.2.2	1281307	178	G>A	60	Gtg/Atg	Val/Met	Rv1154c	Rv1154c	missense_variant	nonessential
lineage1.1.2.2	1306444	1783	A>G	595	Aac/Gac	Asn/Asp	Rv1175c	fadH	missense_variant	nonessential
lineage1.1.2.2	1361350	452	T>G	151	cTg/cGg	Leu/Arg	Rv1217c	Rv1217c	missense_variant	nonessential
lineage1.1.2.2	1397199	2042	C>T	681	aCa/aTa	Thr/Ile	Rv1251c	Rv1251c	missense_variant	nonessential
lineage1.1.2.2	1470261	.	G>A	.	./.	./.	.	.	intergenic_region	nonessential
lineage1.1.2.2	1509067	100	C>T	34	Ctg/Ttg	Leu/Leu	Rv1344	mbtL	synonymous_variant	nonessential
lineage1.1.2.2	1575275	535	G>T	179	Ggc/Tgc	Gly/Cys	Rv1399c	nlhH	missense_variant	nonessential
lineage1.1.2.2	1596515	537	C>T	179	agC/agT	Ser/Ser	Rv1421	Rv1421	synonymous_variant	nonessential
lineage1.1.2.2	1831531	867	G>A	289	ctG/ctA	Leu/Leu	Rv1629	polA	synonymous_variant	essential
lineage1.1.2.2	1841115	1128	G>A	376	ctG/ctA	Leu/Leu	Rv1635c	Rv1635c	synonymous_variant	nonessential
lineage1.1.2.2	1876393	1090	C>T	364	Ccg/Tcg	Pro/Ser	Rv1661	pks7	missense_variant	essential
lineage1.1.2.2	1901623	577	G>T	193	Gcc/Tcc	Ala/Ser	Rv1676	Rv1676	missense_variant	nonessential
lineage1.1.2.2	1948644	784	G>A	262	Gcc/Acc	Ala/Thr	Rv1722	Rv1722	missense_variant	nonessential
lineage1.1.2.2	1967783	79	A>G	27	Acc/Gcc	Thr/Ala	Rv1740	vapB34	missense_variant	nonessential
lineage1.1.2.2	2008669	838	T>A	280	Tgc/Agc	Cys/Ser	Rv1774	Rv1774	missense_variant	nonessential
lineage1.1.2.2	2022643	3387	G>T	1129	cgG/cgT	Arg/Arg	Rv1783	eccC5	synonymous_variant	nonessential
lineage1.1.2.2	2053320	.	G>T	.	./.	./.	.	.	intergenic_region	nonessential
lineage1.1.2.2	2057593	66	G>A	22	ccG/ccA	Pro/Pro	Rv1815	Rv1815	synonymous_variant	nonessential
lineage1.1.2.2	2068353	1897	G>A	633	Ggc/Agc	Gly/Ser	Rv1821	secA2	missense_variant	nonessential
lineage1.1.2.2	2110812	550	C>A	184	Ctc/Atc	Leu/Ile	Rv1863c	Rv1863c	missense_variant	nonessential
lineage1.1.2.2	2131540	318	G>A	106	ctG/ctA	Leu/Leu	Rv1880c	cyp140	synonymous_variant	nonessential
lineage1.1.2.2	2143973	474	T>C	158	gaT/gaC	Asp/Asp	Rv1896c	Rv1896c	synonymous_variant	nonessential
lineage1.1.2.2	2146024	222	C>T	74	ccC/ccT	Pro/Pro	Rv1899c	lppD	synonymous_variant	nonessential
lineage1.1.2.2	2147429	205	C>G	69	Cat/Gat	His/Asp	Rv1900c	lipJ	missense_variant	nonessential
lineage1.1.2.2	2218051	.	C>T	.	./.	./.	.	.	intergenic_region	nonessential
lineage1.1.2.2	2245149	.	G>T	.	./.	./.	.	.	intergenic_region	nonessential
lineage1.1.2.2	2249789	1186	C>T	396	Ctg/Ttg	Leu/Leu	Rv2004c	Rv2004c	synonymous_variant	nonessential
lineage1.1.2.2	2310831	.	C>T	.	./.	./.	.	.	intergenic_region	nonessential
lineage1.1.2.2	2368647	.	C>T	.	./.	./.	.	.	intergenic_region	nonessential
lineage1.1.2.2	2399887	442	G>A	148	Gag/Aag	Glu/Lys	Rv2140c	TB18.6	missense_variant	nonessential
lineage1.1.2.2	2531081	817	A>T	273	Atg/Ttg	Met/Leu	Rv2258c	Rv2258c	missense_variant	nonessential
lineage1.1.2.2	2552592	.	A>C	.	./.	./.	.	Rv2280	intragenic_variant	nonessential
lineage1.1.2.2	2579856	80	T>C	27	aTg/aCg	Met/Thr	Rv2307B	Rv2307B	missense_variant	nonessential
lineage1.1.2.2	2608256	66	C>T	22	gaC/gaT	Asp/Asp	Rv2333c	stp	synonymous_variant	nonessential
lineage1.1.2.2	2622402	51	C>T	17	gcC/gcT	Ala/Ala	Rv2343c	dnaG	synonymous_variant	essential
lineage1.1.2.2	2704588	.	C>T	.	./.	./.	.	.	intergenic_region	nonessential
lineage1.1.2.2	2719850	254	G>A	85	cGt/cAt	Arg/His	Rv2423	Rv2423	missense_variant	nonessential
lineage1.1.2.2	2729772	789	C>G	263	ccC/ccG	Pro/Pro	Rv2434c	Rv2434c	synonymous_variant	nonessential
lineage1.1.2.2	2739385	302	A>G	101	aAc/aGc	Asn/Ser	Rv2440c	obg	missense_variant	essential
lineage1.1.2.2	2753041	583	G>A	195	Gca/Aca	Ala/Thr	Rv2453c	mobA	missense_variant	nonessential
lineage1.1.2.2	2787989	1295	G>A	432	cGc/cAc	Arg/His	Rv2482c	plsB2	missense_variant	nonessential
lineage1.1.2.2	2788966	318	C>A	106	gcC/gcA	Ala/Ala	Rv2482c	plsB2	synonymous_variant	nonessential
lineage1.1.2.2	2815277	1604	G>A	535	cGa/cAa	Arg/Gln	Rv2501c	accA1	missense_variant	nonessential
lineage1.1.2.2	2830126	173	A>G	58	gAc/gGc	Asp/Gly	Rv2512a	Rv2512a	missense_variant	nonessential
lineage1.1.2.2	2893883	526	T>C	176	Tcg/Ccg	Ser/Pro	Rv2569c	Rv2569c	missense_variant	nonessential
lineage1.1.2.2	2906008	85	G>A	29	Gac/Aac	Asp/Asn	Rv2580c	hisS	missense_variant	essential
lineage1.1.2.2	2915482	255	G>T	85	ggG/ggT	Gly/Gly	Rv2587c	secD	synonymous_variant	nonessential
lineage1.1.2.2	2963892	307	G>A	103	Gct/Act	Ala/Thr	Rv2637	dedA	missense_variant	nonessential
lineage1.1.2.2	2990752	47	A>C	16	aAg/aCg	Lys/Thr	Rv2674	msrB	missense_variant	nonessential
lineage1.1.2.2	2992374	255	C>A	85	gcC/gcA	Ala/Ala	Rv2676c	Rv2676c	synonymous_variant	nonessential
lineage1.1.2.2	2996912	174	C>T	58	gcC/gcT	Ala/Ala	Rv2681	Rv2681	synonymous_variant	nonessential
lineage1.1.2.2	3011506	262	A>G	88	Ata/Gta	Ile/Val	Rv2694c	Rv2694c	missense_variant	nonessential
lineage1.1.2.2	3032887	1733	C>T	578	cCg/cTg	Pro/Leu	Rv2721c	Rv2721c	missense_variant	nonessential
lineage1.1.2.2	3036413	879	C>T	293	gcC/gcT	Ala/Ala	Rv2724c	fadE20	synonymous_variant	nonessential
lineage1.1.2.2	3070311	276	G>T	92	tcG/tcT	Ser/Ser	Rv2757c	vapC21	synonymous_variant	nonessential
lineage1.1.2.2	3092402	196	T>G	66	Ttc/Gtc	Phe/Val	Rv2783c	gpsI	missense_variant	nonessential
lineage1.1.2.2	3202130	.	G>A	.	./.	./.	.	.	intergenic_region	nonessential
lineage1.1.2.2	3205565	870	C>T	290	gaC/gaT	Asp/Asp	Rv2896c	Rv2896c	synonymous_variant	nonessential
lineage1.1.2.2	3208394	.	G>A	.	./.	./.	.	.	intergenic_region	nonessential
lineage1.1.2.2	3242138	.	A>C	.	./.	./.	.	.	intergenic_region	nonessential
lineage1.1.2.2	3338834	166	G>T	56	Ggt/Tgt	Gly/Cys	Rv2982c	gpdA2	missense_variant	nonessential
lineage1.1.2.2	3363222	.	G>A	.	./.	./.	.	.	intergenic_region	nonessential
lineage1.1.2.2	3394177	745	G>A	249	Gcg/Acg	Ala/Thr	Rv3034c	Rv3034c	missense_variant	nonessential
lineage1.1.2.2	3493873	.	G>A	.	./.	./.	.	Rv3128c	intragenic_variant	nonessential
lineage1.1.2.2	3525374	1243	A>G	415	Acg/Gcg	Thr/Ala	Rv3157	nuoM	missense_variant	nonessential
lineage1.1.2.2	3531656	1258	G>A	420	Gcg/Acg	Ala/Thr	Rv3163c	Rv3163c	missense_variant	nonessential
lineage1.1.2.2	3531706	1208	T>C	403	aTg/aCg	Met/Thr	Rv3163c	Rv3163c	missense_variant	nonessential
lineage1.1.2.2	3538128	891	G>A	297	tcG/tcA	Ser/Ser	Rv3169	Rv3169	synonymous_variant	nonessential
lineage1.1.2.2	3547956	339	G>A	113	tcG/tcA	Ser/Ser	Rv3179	Rv3179	synonymous_variant	nonessential
lineage1.1.2.2	3554354	57	A>G	19	aaA/aaG	Lys/Lys	Rv3188	Rv3188	synonymous_variant	nonessential
lineage1.1.2.2	3571262	.	G>A	.	./.	./.	.	.	intergenic_region	nonessential
lineage1.1.2.2	3629203	445	C>T	149	Ccg/Tcg	Pro/Ser	Rv3248c	sahH	missense_variant	essential
lineage1.1.2.2	3664603	385	A>T	129	Acc/Tcc	Thr/Ser	Rv3282	Rv3282	missense_variant	nonessential
lineage1.1.2.2	3784975	44	G>A	15	cGc/cAc	Arg/His	Rv3371	Rv3371	missense_variant	nonessential
lineage1.1.2.2	3820722	1170	C>T	390	gaC/gaT	Asp/Asp	Rv3402c	Rv3402c	synonymous_variant	nonessential
lineage1.1.2.2	3879882	189	C>T	63	aaC/aaT	Asn/Asn	Rv3460c	rpsM	synonymous_variant	nonessential
lineage1.1.2.2	3897374	1555	G>A	519	Gct/Act	Ala/Thr	Rv3479	Rv3479	missense_variant	nonessential
lineage1.1.2.2	3988745	354	G>C	118	ctG/ctC	Leu/Leu	Rv3549c	Rv3549c	synonymous_variant	nonessential
lineage1.1.2.2	4020756	615	C>G	205	gaC/gaG	Asp/Glu	Rv3578	arsB2	missense_variant	nonessential
lineage1.1.2.2	4047879	303	G>A	101	gtG/gtA	Val/Val	Rv3605c	Rv3605c	synonymous_variant	nonessential
lineage1.1.2.2	4064270	603	C>A	201	gaC/gaA	Asp/Glu	Rv3625c	mesJ	missense_variant	essential
lineage1.1.2.2	4141864	1372	C>A	458	Cgc/Agc	Arg/Ser	Rv3698	Rv3698	missense_variant	nonessential
lineage1.1.2.2	4157259	279	G>A	93	gtG/gtA	Val/Val	Rv3712	Rv3712	synonymous_variant	essential
lineage1.1.2.2	4167642	487	C>A	163	Ccc/Acc	Pro/Thr	Rv3722c	Rv3722c	missense_variant	essential
lineage1.1.2.2	4283016	568	G>C	190	Gcg/Ccg	Ala/Pro	Rv3818	Rv3818	missense_variant	nonessential
lineage1.1.2.2	4298896	710	C>T	237	gCt/gTt	Ala/Val	Rv3825c	pks2	missense_variant	nonessential
lineage1.1.2.2	4325923	429	G>A	143	ccG/ccA	Pro/Pro	Rv3853	rraA	synonymous_variant	nonessential
lineage1.1.2.2	4349129	303	C>T	101	gcC/gcT	Ala/Ala	Rv3871	eccCb1	synonymous_variant	nonessential
lineage1.1.2.2	4391076	.	C>G	.	./.	./.	.	.	intergenic_region	nonessential
lineage1.1.2.2	4399888	3292	A>G	1098	Acg/Gcg	Thr/Ala	Rv3910	Rv3910	missense_variant	nonessential
lineage1.1.2.2	4411400	.	G>T	.	./.	./.	.	.	intergenic_region	nonessential
lineage1.1.3	66313	762	G>A	254	gaG/gaA	Glu/Glu	Rv0062	celA1	synonymous_variant	nonessential
lineage1.1.3	145189	1141	G>A	381	Gtg/Atg	Val/Met	Rv0119	fadD7	missense_variant	nonessential
lineage1.1.3	212674	338	A>C	113	gAg/gCg	Glu/Ala	Rv0181c	Rv0181c	missense_variant	nonessential
lineage1.1.3	280294	847	G>A	283	Gtg/Atg	Val/Met	Rv0234c	gabD1	missense_variant	nonessential
lineage1.1.3	286580	272	T>A	91	cTg/cAg	Leu/Gln	Rv0236c	aftD	missense_variant	essential
lineage1.1.3	317045	459	C>T	153	ggC/ggT	Gly/Gly	Rv0265c	fecB2	synonymous_variant	nonessential
lineage1.1.3	321403	73	G>A	25	Gac/Aac	Asp/Asn	Rv0267	narU	missense_variant	nonessential
lineage1.1.3	486546	816	G>A	272	ctG/ctA	Leu/Leu	Rv0405	pks6	synonymous_variant	nonessential
lineage1.1.3	496840	475	C>T	159	Cac/Tac	His/Tyr	Rv0410c	pknG	missense_variant	essential
lineage1.1.3	832072	297	G>C	99	gtG/gtC	Val/Val	Rv0740	Rv0740	synonymous_variant	nonessential
lineage1.1.3	877055	1386	T>G	462	gcT/gcG	Ala/Ala	Rv0783c	emrB	synonymous_variant	nonessential
lineage1.1.3	909623	411	A>G	137	ccA/ccG	Pro/Pro	Rv0816c	thiX	synonymous_variant	nonessential
lineage1.1.3	1144221	486	G>A	162	ggG/ggA	Gly/Gly	Rv1022	lpqU	synonymous_variant	nonessential
lineage1.1.3	1184798	784	C>T	262	Cta/Tta	Leu/Leu	Rv1061	Rv1061	synonymous_variant	nonessential
lineage1.1.3	1293121	324	C>T	108	taC/taT	Tyr/Tyr	Rv1163	narJ	synonymous_variant	nonessential
lineage1.1.3	1721745	316	G>A	106	Gcc/Acc	Ala/Thr	Rv1526c	Rv1526c	missense_variant	nonessential
lineage1.1.3	1855625	.	C>T	.	./.	./.	.	.	intergenic_region	nonessential
lineage1.1.3	1941823	.	C>T	.	./.	./.	.	.	intergenic_region	nonessential
lineage1.1.3	1967975	59	G>A	20	cGg/cAg	Arg/Gln	Rv1741	vapC34	missense_variant	nonessential
lineage1.1.3	2214069	1215	C>G	405	acC/acG	Thr/Thr	Rv1969	mce3D	synonymous_variant	nonessential
lineage1.1.3	2688891	882	G>A	294	tcG/tcA	Ser/Ser	Rv2394	ggtB	synonymous_variant	nonessential
lineage1.1.3	2842441	6892	A>G	2298	Agc/Ggc	Ser/Gly	Rv2524c	fas	missense_variant	essential
lineage1.1.3	2890112	318	G>A	106	ccG/ccA	Pro/Pro	Rv2567	Rv2567	synonymous_variant	nonessential
lineage1.1.3	3002595	613	C>T	205	Cga/Tga	Arg/*	Rv2685	arsB1	stop_gained	nonessential
lineage1.1.3	3132289	426	T>C	142	ttT/ttC	Phe/Phe	Rv2824c	Rv2824c	synonymous_variant	nonessential
lineage1.1.3	3246955	1511	A>G	504	cAt/cGt	His/Arg	Rv2931	ppsA	missense_variant	nonessential
lineage1.1.3	3248276	2832	G>A	944	aaG/aaA	Lys/Lys	Rv2931	ppsA	synonymous_variant	nonessential
lineage1.1.3	3468392	.	G>A	.	./.	./.	.	.	intergenic_region	nonessential
lineage1.1.3	3549346	343	C>T	115	Ccc/Tcc	Pro/Ser	Rv3180c	Rv3180c	missense_variant	nonessential
lineage1.1.3	3715012	621	G>T	207	caG/caT	Gln/His	Rv3329	Rv3329	missense_variant	nonessential
lineage1.1.3	3870870	1119	C>T	373	gtC/gtT	Val/Val	Rv3449	mycP4	synonymous_variant	nonessential
lineage1.1.3	4036056	200	C>T	67	cCg/cTg	Pro/Leu	Rv3594	Rv3594	missense_variant	nonessential
lineage1.1.3	4093111	.	G>A	.	./.	./.	.	.	intergenic_region	nonessential
lineage1.1.3	4096875	65	C>T	22	cCg/cTg	Pro/Leu	Rv3658c	Rv3658c	missense_variant	essential
lineage1.1.3	4117564	489	C>T	163	gtC/gtT	Val/Val	Rv3677c	Rv3677c	synonymous_variant	nonessential
lineage1.1.3	4131655	1299	C>T	433	gcC/gcT	Ala/Ala	Rv3689	Rv3689	synonymous_variant	nonessential
lineage1.1.3	4156672	58	G>A	20	Gac/Aac	Asp/Asn	Rv3711c	dnaQ	missense_variant	nonessential
lineage1.1.3	4397577	981	G>T	327	ccG/ccT	Pro/Pro	Rv3910	Rv3910	synonymous_variant	nonessential
lineage1.1.3.1	26618	264	G>T	88	gaG/gaT	Glu/Asp	Rv0021c	Rv0021c	missense_variant	nonessential
lineage1.1.3.1	28616	255	G>C	85	tgG/tgC	Trp/Cys	Rv0024	Rv0024	missense_variant	nonessential
lineage1.1.3.1	89179	158	T>C	53	gTg/gCg	Val/Ala	Rv0080	Rv0080	missense_variant	nonessential
lineage1.1.3.1	93658	370	G>A	124	Gaa/Aaa	Glu/Lys	Rv0085	hycP	missense_variant	essential
lineage1.1.3.1	124240	25	G>A	9	Ggc/Agc	Gly/Ser	Rv0105c	rpmB1	missense_variant	nonessential
lineage1.1.3.1	170825	542	C>T	181	gCc/gTc	Ala/Val	Rv0144	Rv0144	missense_variant	nonessential
lineage1.1.3.1	190927	321	G>A	107	ggG/ggA	Gly/Gly	Rv0161	Rv0161	synonymous_variant	nonessential
lineage1.1.3.1	283034	3818	T>G	1273	cTg/cGg	Leu/Arg	Rv0236c	aftD	missense_variant	essential
lineage1.1.3.1	295040	594	C>T	198	acC/acT	Thr/Thr	Rv0244c	fadE5	synonymous_variant	nonessential
lineage1.1.3.1	304050	1185	T>C	395	gaT/gaC	Asp/Asp	Rv0252	nirB	synonymous_variant	nonessential
lineage1.1.3.1	356483	604	C>G	202	Cgg/Ggg	Arg/Gly	Rv0292	eccE3	missense_variant	essential
lineage1.1.3.1	403481	2361	G>A	787	cgG/cgA	Arg/Arg	Rv0338c	Rv0338c	synonymous_variant	essential
lineage1.1.3.1	442283	17	C>T	6	cCc/cTc	Pro/Leu	Rv0363c	fba	missense_variant	nonessential
lineage1.1.3.1	472994	214	T>C	72	Tcg/Ccg	Ser/Pro	Rv0393	Rv0393	missense_variant	nonessential
lineage1.1.3.1	501694	547	C>T	183	Cac/Tac	His/Tyr	Rv0415	thiO	missense_variant	essential
lineage1.1.3.1	532420	25	C>G	9	Caa/Gaa	Gln/Glu	Rv0443	Rv0443	missense_variant	nonessential
lineage1.1.3.1	589015	691	C>T	231	Ccg/Tcg	Pro/Ser	Rv0498	Rv0498	missense_variant	nonessential
lineage1.1.3.1	628887	845	C>T	282	cCg/cTg	Pro/Leu	Rv0537c	Rv0537c	missense_variant	nonessential
lineage1.1.3.1	630202	163	G>A	55	Gcc/Acc	Ala/Thr	Rv0538	Rv0538	missense_variant	nonessential
lineage1.1.3.1	685578	450	C>A	150	gtC/gtA	Val/Val	Rv0587	yrbE2A	synonymous_variant	nonessential
lineage1.1.3.1	691260	760	A>G	254	Acg/Gcg	Thr/Ala	Rv0592	mce2D	missense_variant	nonessential
lineage1.1.3.1	691848	1348	C>T	450	Ccg/Tcg	Pro/Ser	Rv0592	mce2D	missense_variant	nonessential
lineage1.1.3.1	720568	1165	G>A	389	Gag/Aag	Glu/Lys	Rv0629c	recD	missense_variant	nonessential
lineage1.1.3.1	793892	558	G>A	186	ccG/ccA	Pro/Pro	Rv0694	Rv0694	synonymous_variant	nonessential
lineage1.1.3.1	885274	567	G>A	189	cgG/cgA	Arg/Arg	Rv0791c	Rv0791c	synonymous_variant	nonessential
lineage1.1.3.1	934250	.	C>G	.	./.	./.	.	.	intergenic_region	nonessential
lineage1.1.3.1	944378	36	G>A	12	gcG/gcA	Ala/Ala	Rv0847	lpqS	synonymous_variant	nonessential
lineage1.1.3.1	953861	1060	C>T	354	Ccc/Tcc	Pro/Ser	Rv0858c	dapC	missense_variant	nonessential
lineage1.1.3.1	965967	.	G>A	.	./.	./.	.	.	intergenic_region	nonessential
lineage1.1.3.1	1050498	.	G>T	.	./.	./.	.	.	intergenic_region	nonessential
lineage1.1.3.1	1058251	.	T>C	.	./.	./.	.	.	intergenic_region	nonessential
lineage1.1.3.1	1060878	777	G>A	259	ctG/ctA	Leu/Leu	Rv0950c	Rv0950c	synonymous_variant	nonessential
lineage1.1.3.1	1111993	382	T>G	128	Tgc/Ggc	Cys/Gly	Rv0995	rimJ	missense_variant	nonessential
lineage1.1.3.1	1149548	2139	A>T	713	gaA/gaT	Glu/Asp	Rv1028c	kdpD	missense_variant	nonessential
lineage1.1.3.1	1249771	165	C>T	55	ccC/ccT	Pro/Pro	Rv1126c	Rv1126c	synonymous_variant	essential
lineage1.1.3.1	1288083	756	C>T	252	ggC/ggT	Gly/Gly	Rv1161	narG	synonymous_variant	nonessential
lineage1.1.3.1	1322401	882	A>C	294	aaA/aaC	Lys/Asn	Rv1183	mmpL10	missense_variant	nonessential
lineage1.1.3.1	1331178	158	C>T	53	aCc/aTc	Thr/Ile	Rv1188	Rv1188	missense_variant	essential
lineage1.1.3.1	1345104	66	C>T	22	ctC/ctT	Leu/Leu	Rv1201c	dapD	synonymous_variant	essential
lineage1.1.3.1	1353773	252	C>G	84	acC/acG	Thr/Thr	Rv1210	tagA	synonymous_variant	nonessential
lineage1.1.3.1	1366403	529	T>C	177	Tcc/Ccc	Ser/Pro	Rv1223	htrA	missense_variant	essential
lineage1.1.3.1	1376033	136	G>C	46	Ggg/Cgg	Gly/Arg	Rv1232c	Rv1232c	missense_variant	essential
lineage1.1.3.1	1403592	1012	A>G	338	Act/Gct	Thr/Ala	Rv1256c	cyp130	missense_variant	nonessential
lineage1.1.3.1	1418842	112	G>A	38	Gtc/Atc	Val/Ile	Rv1269c	Rv1269c	missense_variant	nonessential
lineage1.1.3.1	1469852	401	C>A	134	aCc/aAc	Thr/Asn	Rv1314c	Rv1314c	missense_variant	nonessential
lineage1.1.3.1	1485363	409	C>A	137	Ccg/Acg	Pro/Thr	Rv1322A	Rv1322A	missense_variant	nonessential
lineage1.1.3.1	1505829	755	C>T	252	gCa/gTa	Ala/Val	Rv1338	murI	missense_variant	nonessential
lineage1.1.3.1	1599996	339	C>T	113	tcC/tcT	Ser/Ser	Rv1425	Rv1425	synonymous_variant	nonessential
lineage1.1.3.1	1727782	628	G>A	210	Ggc/Agc	Gly/Ser	Rv1527c	pks5	missense_variant	nonessential
lineage1.1.3.1	1816107	.	C>T	.	./.	./.	.	.	intergenic_region	nonessential
lineage1.1.3.1	1986451	220	T>C	74	Tgg/Cgg	Trp/Arg	Rv1754c	Rv1754c	missense_variant	nonessential
lineage1.1.3.1	2069882	181	T>C	61	Tgt/Cgt	Cys/Arg	Rv1823	Rv1823	missense_variant	nonessential
lineage1.1.3.1	2099007	1047	T>C	349	atT/atC	Ile/Ile	Rv1850	ureC	synonymous_variant	essential
lineage1.1.3.1	2100244	551	C>T	184	gCc/gTc	Ala/Val	Rv1851	ureF	missense_variant	nonessential
lineage1.1.3.1	2140794	1076	A>C	359	gAg/gCg	Glu/Ala	Rv1894c	Rv1894c	missense_variant	nonessential
lineage1.1.3.1	2200713	.	G>A	.	./.	./.	.	.	intergenic_region	nonessential
lineage1.1.3.1	2247140	309	T>C	103	cgT/cgC	Arg/Arg	Rv2001	Rv2001	synonymous_variant	nonessential
lineage1.1.3.1	2267291	434	T>C	145	cTg/cCg	Leu/Pro	Rv2022c	Rv2022c	missense_variant	nonessential
lineage1.1.3.1	2300477	6510	C>T	2170	ggC/ggT	Gly/Gly	Rv2048c	pks12	synonymous_variant	nonessential
lineage1.1.3.1	2327329	386	C>A	129	gCc/gAc	Ala/Asp	Rv2069	sigC	missense_variant	nonessential
lineage1.1.3.1	2346071	1661	C>T	554	gCg/gTg	Ala/Val	Rv2088	pknJ	missense_variant	nonessential
lineage1.1.3.1	2350725	1330	A>C	444	Acc/Ccc	Thr/Pro	Rv2092c	helY	missense_variant	nonessential
lineage1.1.3.1	2363294	.	A>G	.	./.	./.	.	.	intergenic_region	nonessential
lineage1.1.3.1	2372949	320	G>A	107	aGc/aAc	Ser/Asn	Rv2113	Rv2113	missense_variant	nonessential
lineage1.1.3.1	2432657	423	C>T	141	ctC/ctT	Leu/Leu	Rv2170	Rv2170	synonymous_variant	nonessential
lineage1.1.3.1	2611442	606	G>A	202	tcG/tcA	Ser/Ser	Rv2336	Rv2336	synonymous_variant	nonessential
lineage1.1.3.1	2655771	345	G>T	115	acG/acT	Thr/Thr	Rv2376c	cfp2	synonymous_variant	nonessential
lineage1.1.3.1	2658150	3936	C>T	1312	gtC/gtT	Val/Val	Rv2379c	mbtF	synonymous_variant	nonessential
lineage1.1.3.1	2694189	776	T>C	259	aTg/aCg	Met/Thr	Rv2397c	cysA1	missense_variant	essential
lineage1.1.3.1	2725884	.	T>G	.	./.	./.	.	oxyR'	intragenic_variant	nonessential
lineage1.1.3.1	2827102	.	C>T	.	./.	./.	.	.	intergenic_region	nonessential
lineage1.1.3.1	2887744	1372	C>A	458	Ccc/Acc	Pro/Thr	Rv2566	Rv2566	missense_variant	nonessential
lineage1.1.3.1	2929799	1412	C>T	471	aCc/aTc	Thr/Ile	Rv2601	speE	missense_variant	nonessential
lineage1.1.3.1	2948573	.	G>A	.	./.	./.	.	.	intergenic_region	nonessential
lineage1.1.3.1	2986266	575	G>T	192	gGg/gTg	Gly/Val	Rv2670c	Rv2670c	missense_variant	nonessential
lineage1.1.3.1	3042301	175	G>A	59	Gcc/Acc	Ala/Thr	Rv2729c	Rv2729c	missense_variant	nonessential
lineage1.1.3.1	3051714	.	T>C	.	./.	./.	.	.	intergenic_region	nonessential
lineage1.1.3.1	3057376	688	C>T	230	Cgg/Tgg	Arg/Trp	Rv2744c	35kd_ag	missense_variant	nonessential
lineage1.1.3.1	3142852	777	C>A	259	ttC/ttA	Phe/Leu	Rv2836c	dinF	missense_variant	nonessential
lineage1.1.3.1	3178816	497	G>A	166	gGc/gAc	Gly/Asp	Rv2867c	Rv2867c	missense_variant	nonessential
lineage1.1.3.1	3208123	206	G>T	69	gGg/gTg	Gly/Val	Rv2898c	Rv2898c	missense_variant	nonessential
lineage1.1.3.1	3238705	766	G>C	256	Gaa/Caa	Glu/Gln	Rv2924c	fpg	missense_variant	nonessential
lineage1.1.3.1	3290646	680	A>G	227	aAc/aGc	Asn/Ser	Rv2945c	lppX	missense_variant	nonessential
lineage1.1.3.1	3296425	1416	A>G	472	gtA/gtG	Val/Val	Rv2947c	pks15	synonymous_variant	nonessential
lineage1.1.3.1	3312008	.	C>G	.	./.	./.	.	.	intergenic_region	nonessential
lineage1.1.3.1	3395434	56	C>T	19	aCc/aTc	Thr/Ile	Rv3035	Rv3035	missense_variant	nonessential
lineage1.1.3.1	3476583	379	A>G	127	Agc/Ggc	Ser/Gly	Rv3107c	agpS	missense_variant	nonessential
lineage1.1.3.1	3526539	750	G>A	250	gcG/gcA	Ala/Ala	Rv3158	nuoN	synonymous_variant	nonessential
lineage1.1.3.1	3529809	171	C>T	57	atC/atT	Ile/Ile	Rv3160c	Rv3160c	synonymous_variant	nonessential
lineage1.1.3.1	3535318	34	A>G	12	Aca/Gca	Thr/Ala	Rv3166c	Rv3166c	missense_variant	nonessential
lineage1.1.3.1	3546754	317	G>C	106	tGg/tCg	Trp/Ser	Rv3178	Rv3178	missense_variant	nonessential
lineage1.1.3.1	3569334	1878	C>T	626	gcC/gcT	Ala/Ala	Rv3198c	uvrD2	synonymous_variant	essential
lineage1.1.3.1	3781421	.	G>A	.	./.	./.	.	.	intergenic_region	nonessential
lineage1.1.3.1	3875819	.	C>T	.	./.	./.	.	Rv3453	intragenic_variant	nonessential
lineage1.1.3.1	3906949	59	A>G	20	cAc/cGc	His/Arg	Rv3487c	lipF	missense_variant	nonessential
lineage1.1.3.1	4022458	1346	G>C	449	gGc/gCc	Gly/Ala	Rv3580c	cysS1	missense_variant	essential
lineage1.1.3.1	4204137	281	T>C	94	aTc/aCc	Ile/Thr	Rv3758c	proV	missense_variant	nonessential
lineage1.1.3.1	4211312	473	C>A	158	cCg/cAg	Pro/Gln	Rv3765c	tcrX	missense_variant	nonessential
lineage1.1.3.1	4215170	.	C>T	.	./.	./.	.	.	intergenic_region	nonessential
lineage1.1.3.1	4256146	5001	G>A	1667	gcG/gcA	Ala/Ala	Rv3800c	pks13	synonymous_variant	essential
lineage1.1.3.1	4353199	190	G>A	64	Gcc/Acc	Ala/Thr	Rv3876	espI	missense_variant	nonessential
lineage1.1.3.1	4361089	837	C>T	279	ccC/ccT	Pro/Pro	Rv3881c	espB	synonymous_variant	nonessential
lineage1.1.3.1	4376600	3853	G>A	1285	Gac/Aac	Asp/Asn	Rv3894c	eccC2	missense_variant	nonessential
lineage1.1.3.1	4399494	2898	G>C	966	gcG/gcC	Ala/Ala	Rv3910	Rv3910	synonymous_variant	nonessential
lineage1.1.3.1	4402555	828	C>T	276	acC/acT	Thr/Thr	Rv3913	trxB2	synonymous_variant	essential
lineage1.1.3.2	10996	.	G>A	.	./.	./.	.	.	intergenic_region	nonessential
lineage1.1.3.2	28045	451	C>G	151	Ctg/Gtg	Leu/Val	Rv0023	Rv0023	missense_variant	nonessential
lineage1.1.3.2	46824	384	G>A	128	ctG/ctA	Leu/Leu	Rv0042c	Rv0042c	synonymous_variant	nonessential
lineage1.1.3.2	57622	213	C>G	71	acC/acG	Thr/Thr	Rv0052	Rv0052	synonymous_variant	nonessential
lineage1.1.3.2	58026	.	C>T	.	./.	./.	.	.	intergenic_region	nonessential
lineage1.1.3.2	66101	550	C>A	184	Cgc/Agc	Arg/Ser	Rv0062	celA1	missense_variant	nonessential
lineage1.1.3.2	67969	1047	C>T	349	tcC/tcT	Ser/Ser	Rv0063	Rv0063	synonymous_variant	nonessential
lineage1.1.3.2	88458	255	G>A	85	agG/agA	Arg/Arg	Rv0079	Rv0079	synonymous_variant	nonessential
lineage1.1.3.2	89454	433	A>G	145	Atc/Gtc	Ile/Val	Rv0080	Rv0080	missense_variant	nonessential
lineage1.1.3.2	93489	201	G>T	67	gtG/gtT	Val/Val	Rv0085	hycP	synonymous_variant	essential
lineage1.1.3.2	101902	1320	C>T	440	gtC/gtT	Val/Val	Rv0092	ctpA	synonymous_variant	nonessential
lineage1.1.3.2	103540	124	G>A	42	Gcg/Acg	Ala/Thr	Rv0093c	Rv0093c	missense_variant	nonessential
lineage1.1.3.2	113641	3641	C>T	1214	gCg/gTg	Ala/Val	Rv0101	nrp	missense_variant	nonessential
lineage1.1.3.2	115015	5015	T>C	1672	gTg/gCg	Val/Ala	Rv0101	nrp	missense_variant	nonessential
lineage1.1.3.2	129924	618	C>T	206	gcC/gcT	Ala/Ala	Rv0107c	ctpI	synonymous_variant	nonessential
lineage1.1.3.2	147163	609	C>G	203	acC/acG	Thr/Thr	Rv0120c	fusA2	synonymous_variant	nonessential
lineage1.1.3.2	147263	509	A>C	170	gAc/gCc	Asp/Ala	Rv0120c	fusA2	missense_variant	nonessential
lineage1.1.3.2	151110	.	C>T	.	./.	./.	.	.	intergenic_region	nonessential
lineage1.1.3.2	154307	76	C>T	26	Cgc/Tgc	Arg/Cys	Rv0127	mak	missense_variant	essential
lineage1.1.3.2	163521	156	C>T	52	gcC/gcT	Ala/Ala	Rv0136	cyp138	synonymous_variant	nonessential
lineage1.1.3.2	165574	252	C>T	84	atC/atT	Ile/Ile	Rv0138	Rv0138	synonymous_variant	nonessential
lineage1.1.3.2	174128	891	T>C	297	gaT/gaC	Asp/Asp	Rv0147	Rv0147	synonymous_variant	nonessential
lineage1.1.3.2	193374	258	G>A	86	atG/atA	Met/Ile	Rv0163	Rv0163	missense_variant	nonessential
lineage1.1.3.2	212040	211	G>A	71	Ggc/Agc	Gly/Ser	Rv0180c	Rv0180c	missense_variant	nonessential
lineage1.1.3.2	264535	469	C>T	157	Ctg/Ttg	Leu/Leu	Rv0221	Rv0221	synonymous_variant	nonessential
lineage1.1.3.2	287510	325	A>C	109	Atc/Ctc	Ile/Leu	Rv0237	lpqI	missense_variant	nonessential
lineage1.1.3.2	290273	382	G>A	128	Gtg/Atg	Val/Met	Rv0241c	htdX	missense_variant	nonessential
lineage1.1.3.2	296735	.	C>T	.	./.	./.	.	.	intergenic_region	nonessential
lineage1.1.3.2	310577	173	G>C	58	gGt/gCt	Gly/Ala	Rv0258c	Rv0258c	missense_variant	nonessential
lineage1.1.3.2	315974	442	C>T	148	Cgg/Tgg	Arg/Trp	Rv0264c	Rv0264c	missense_variant	nonessential
lineage1.1.3.2	318003	3152	A>G	1051	aAc/aGc	Asn/Ser	Rv0266c	oplA	missense_variant	nonessential
lineage1.1.3.2	334132	2179	G>A	727	Ggc/Agc	Gly/Ser	Rv0278c	Rv0278c	missense_variant	nonessential
lineage1.1.3.2	382296	1741	G>A	581	Gtg/Atg	Val/Met	Rv0312	Rv0312	missense_variant	essential
lineage1.1.3.2	393004	1042	A>G	348	Agc/Ggc	Ser/Gly	Rv0327c	cyp135A1	missense_variant	nonessential
lineage1.1.3.2	404501	1341	C>T	447	aaC/aaT	Asn/Asn	Rv0338c	Rv0338c	synonymous_variant	essential
lineage1.1.3.2	445695	831	G>A	277	tcG/tcA	Ser/Ser	Rv0368c	Rv0368c	synonymous_variant	nonessential
lineage1.1.3.2	448630	756	A>G	252	tgA/tgG	Ter/Trpext*?	Rv0372c	Rv0372c	stop_lost+splice_region_variant	essential
lineage1.1.3.2	547774	1834	T>A	612	Tct/Act	Ser/Thr	Rv0457c	Rv0457c	missense_variant	nonessential
lineage1.1.3.2	550693	1019	T>C	340	aTg/aCg	Met/Thr	Rv0458	Rv0458	missense_variant	nonessential
lineage1.1.3.2	556222	85	G>A	29	Gag/Aag	Glu/Lys	Rv0465c	Rv0465c	missense_variant	nonessential
lineage1.1.3.2	566511	4	C>T	2	Ctg/Ttg	Leu/Leu	Rv0476	Rv0476	synonymous_variant	nonessential
lineage1.1.3.2	569426	381	C>T	127	ccC/ccT	Pro/Pro	Rv0480c	Rv0480c	synonymous_variant	nonessential
lineage1.1.3.2	587042	649	A>C	217	Agg/Cgg	Arg/Arg	Rv0496	Rv0496	synonymous_variant	nonessential
lineage1.1.3.2	633631	774	G>A	258	ctG/ctA	Leu/Leu	Rv0541c	Rv0541c	synonymous_variant	essential
lineage1.1.3.2	658500	180	C>T	60	gcC/gcT	Ala/Ala	Rv0567	Rv0567	synonymous_variant	nonessential
lineage1.1.3.2	678191	270	T>G	90	gaT/gaG	Asp/Glu	Rv0582	vapC26	missense_variant	nonessential
lineage1.1.3.2	684363	.	C>T	.	./.	./.	.	.	intergenic_region	nonessential
lineage1.1.3.2	693722	486	G>T	162	gcG/gcT	Ala/Ala	Rv0594	mce2F	synonymous_variant	nonessential
lineage1.1.3.2	694679	1443	C>G	481	gaC/gaG	Asp/Glu	Rv0594	mce2F	missense_variant	nonessential
lineage1.1.3.2	697725	76	G>A	26	Ggg/Agg	Gly/Arg	Rv0599c	vapB27	missense_variant	nonessential
lineage1.1.3.2	706463	140	G>A	47	cGg/cAg	Arg/Gln	Rv0612	Rv0612	missense_variant	nonessential
lineage1.1.3.2	726336	1971	G>A	657	ctG/ctA	Leu/Leu	Rv0631c	recC	synonymous_variant	nonessential
lineage1.1.3.2	747935	899	C>T	300	gCc/gTc	Ala/Val	Rv0650	Rv0650	missense_variant	nonessential
lineage1.1.3.2	755255	.	A>G	.	./.	./.	.	.	intergenic_region	nonessential
lineage1.1.3.2	768974	624	G>A	208	atG/atA	Met/Ile	Rv0669c	Rv0669c	missense_variant	nonessential
lineage1.1.3.2	780308	109	G>A	37	Gtc/Atc	Val/Ile	Rv0680c	Rv0680c	missense_variant	nonessential
lineage1.1.3.2	822625	1119	T>C	373	gcT/gcC	Ala/Ala	Rv0729	xylB	synonymous_variant	nonessential
lineage1.1.3.2	823600	.	G>A	.	./.	./.	.	.	intergenic_region	nonessential
lineage1.1.3.2	882344	886	A>G	296	Acg/Gcg	Thr/Ala	Rv0787	Rv0787	missense_variant	nonessential
lineage1.1.3.2	897197	1378	C>G	460	Ctg/Gtg	Leu/Val	Rv0803	purL	missense_variant	essential
lineage1.1.3.2	905726	615	C>A	205	ggC/ggA	Gly/Gly	Rv0811c	Rv0811c	synonymous_variant	essential
lineage1.1.3.2	911009	38	C>T	13	cCg/cTg	Pro/Leu	Rv0818	Rv0818	missense_variant	nonessential
lineage1.1.3.2	912363	628	C>T	210	Cca/Tca	Pro/Ser	Rv0819	mshD	missense_variant	nonessential
lineage1.1.3.2	919252	302	T>C	101	aTg/aCg	Met/Thr	Rv0825c	Rv0825c	missense_variant	nonessential
lineage1.1.3.2	932660	273	A>G	91	ggA/ggG	Gly/Gly	Rv0836c	Rv0836c	synonymous_variant	nonessential
lineage1.1.3.2	935172	453	G>A	151	cgG/cgA	Arg/Arg	Rv0838	lpqR	synonymous_variant	nonessential
lineage1.1.3.2	946466	411	G>T	137	gcG/gcT	Ala/Ala	Rv0849	Rv0849	synonymous_variant	nonessential
lineage1.1.3.2	955442	366	G>A	122	atG/atA	Met/Ile	Rv0859	Rv0859	missense_variant	nonessential
lineage1.1.3.2	964853	683	T>C	228	cTg/cCg	Leu/Pro	Rv0867c	rpfA	missense_variant	nonessential
lineage1.1.3.2	976012	.	G>A	.	./.	./.	.	.	intergenic_region	nonessential
lineage1.1.3.2	984782	980	A>G	327	gAc/gGc	Asp/Gly	Rv0886	fprB	missense_variant	nonessential
lineage1.1.3.2	1002374	42	C>T	14	ggC/ggT	Gly/Gly	Rv0897c	Rv0897c	synonymous_variant	nonessential
lineage1.1.3.2	1058324	65	G>A	22	gGc/gAc	Gly/Asp	Rv0949	uvrD1	missense_variant	essential
lineage1.1.3.2	1059690	1431	G>T	477	atG/atT	Met/Ile	Rv0949	uvrD1	missense_variant	essential
lineage1.1.3.2	1066025	899	G>A	300	gGg/gAg	Gly/Glu	Rv0954	Rv0954	missense_variant	nonessential
lineage1.1.3.2	1072330	1076	A>G	359	cAg/cGg	Gln/Arg	Rv0959	Rv0959	missense_variant	nonessential
lineage1.1.3.2	1109961	690	A>G	230	ttA/ttG	Leu/Leu	Rv0993	galU	synonymous_variant	essential
lineage1.1.3.2	1114071	211	G>A	71	Gcg/Acg	Ala/Thr	Rv0997a	Rv0997a	missense_variant	nonessential
lineage1.1.3.2	1117286	102	C>A	34	acC/acA	Thr/Thr	Rv1001	arcA	synonymous_variant	nonessential
lineage1.1.3.2	1146224	367	C>T	123	Cgc/Tgc	Arg/Cys	Rv1024	Rv1024	missense_variant	essential
lineage1.1.3.2	1147228	210	C>T	70	gcC/gcT	Ala/Ala	Rv1026	Rv1026	synonymous_variant	essential
lineage1.1.3.2	1193668	606	C>T	202	ctC/ctT	Leu/Leu	Rv1069c	Rv1069c	synonymous_variant	nonessential
lineage1.1.3.2	1200617	.	G>A	.	./.	./.	.	.	intergenic_region	nonessential
lineage1.1.3.2	1208602	967	G>A	323	Gac/Aac	Asp/Asn	Rv1084	Rv1084	missense_variant	nonessential
lineage1.1.3.2	1230588	.	C>T	.	./.	./.	.	.	intergenic_region	nonessential
lineage1.1.3.2	1234978	483	G>A	161	gtG/gtA	Val/Val	Rv1108c	xseA	synonymous_variant	nonessential
lineage1.1.3.2	1255343	789	C>T	263	ggC/ggT	Gly/Gly	Rv1130	prpD	synonymous_variant	nonessential
lineage1.1.3.2	1265067	34	T>G	12	Ttc/Gtc	Phe/Val	Rv1138a	Rv1138a	missense_variant	nonessential
lineage1.1.3.2	1293597	192	G>A	64	gtG/gtA	Val/Val	Rv1164	narI	synonymous_variant	nonessential
lineage1.1.3.2	1361789	13	G>C	5	Gtc/Ctc	Val/Leu	Rv1217c	Rv1217c	missense_variant	nonessential
lineage1.1.3.2	1373603	595	G>A	199	Ggg/Agg	Gly/Arg	Rv1230c	Rv1230c	missense_variant	nonessential
lineage1.1.3.2	1403315	72	G>T	24	gaG/gaT	Glu/Asp	Rv1255c	Rv1255c	missense_variant	nonessential
lineage1.1.3.2	1407625	287	G>A	96	aGt/aAt	Ser/Asn	Rv1259	udgB	missense_variant	nonessential
lineage1.1.3.2	1415112	729	C>A	243	ccC/ccA	Pro/Pro	Rv1266c	pknH	synonymous_variant	nonessential
lineage1.1.3.2	1475049	.	C>T	.	./.	./.	.	rrl	intragenic_variant	nonessential
lineage1.1.3.2	1477889	1230	G>C	410	ggG/ggC	Gly/Gly	Rv1317c	alkA	synonymous_variant	nonessential
lineage1.1.3.2	1482886	1332	G>T	444	atG/atT	Met/Ile	Rv1320c	Rv1320c	missense_variant	nonessential
lineage1.1.3.2	1495150	587	A>G	196	gAt/gGt	Asp/Gly	Rv1328	glgP	missense_variant	nonessential
lineage1.1.3.2	1497986	1204	G>T	402	Gcc/Tcc	Ala/Ser	Rv1329c	dinG	missense_variant	nonessential
lineage1.1.3.2	1509924	644	C>T	215	gCg/gTg	Ala/Val	Rv1345	mbtM	missense_variant	nonessential
lineage1.1.3.2	1573931	.	C>T	.	./.	./.	.	.	intergenic_region	nonessential
lineage1.1.3.2	1616703	.	T>C	.	./.	./.	.	.	intergenic_region	nonessential
lineage1.1.3.2	1620108	318	C>T	106	ggC/ggT	Gly/Gly	Rv1442	bisC	synonymous_variant	nonessential
lineage1.1.3.2	1620665	875	C>A	292	aCa/aAa	Thr/Lys	Rv1442	bisC	missense_variant	nonessential
lineage1.1.3.2	1659865	103	A>G	35	Aac/Gac	Asn/Asp	Rv1472	echA12	missense_variant	nonessential
lineage1.1.3.2	1663441	2606	C>T	869	gCg/gTg	Ala/Val	Rv1475c	acn	missense_variant	essential
lineage1.1.3.2	1705109	52	G>C	18	Gtg/Ctg	Val/Leu	Rv1513	Rv1513	missense_variant	nonessential
lineage1.1.3.2	1714666	2947	C>T	983	Cgg/Tgg	Arg/Trp	Rv1522c	mmpL12	missense_variant	nonessential
lineage1.1.3.2	1716057	1556	G>C	519	gGt/gCt	Gly/Ala	Rv1522c	mmpL12	missense_variant	nonessential
lineage1.1.3.2	1734039	430	A>G	144	Atc/Gtc	Ile/Val	Rv1533	Rv1533	missense_variant	nonessential
lineage1.1.3.2	1770137	1465	G>A	489	Ggc/Agc	Gly/Ser	Rv1564c	treX	missense_variant	nonessential
lineage1.1.3.2	1775404	13	A>C	5	Act/Cct	Thr/Pro	Rv1568	bioA	missense_variant	nonessential
lineage1.1.3.2	1791608	39	T>G	13	ccT/ccG	Pro/Pro	Rv1591	Rv1591	synonymous_variant	nonessential
lineage1.1.3.2	1798591	298	A>G	100	Acc/Gcc	Thr/Ala	Rv1597	Rv1597	missense_variant	nonessential
lineage1.1.3.2	1799178	306	C>T	102	gtC/gtT	Val/Val	Rv1598c	Rv1598c	synonymous_variant	nonessential
lineage1.1.3.2	1837320	246	G>C	82	atG/atC	Met/Ile	Rv1633	uvrB	missense_variant	nonessential
lineage1.1.3.2	1838136	1062	C>T	354	ggC/ggT	Gly/Gly	Rv1633	uvrB	synonymous_variant	nonessential
lineage1.1.3.2	1857903	173	C>T	58	aCg/aTg	Thr/Met	Rv1648	Rv1648	missense_variant	nonessential
lineage1.1.3.2	1858786	54	C>T	18	atC/atT	Ile/Ile	Rv1649	pheS	synonymous_variant	essential
lineage1.1.3.2	1879921	4618	T>C	1540	Ttg/Ctg	Leu/Leu	Rv1661	pks7	synonymous_variant	essential
lineage1.1.3.2	1893924	.	C>T	.	./.	./.	.	Rv1667c	intragenic_variant	nonessential
lineage1.1.3.2	1895189	.	C>T	.	./.	./.	.	Rv1667c	intragenic_variant	nonessential
lineage1.1.3.2	1976014	2385	C>T	795	gaC/gaT	Asp/Asp	Rv1747	Rv1747	synonymous_variant	nonessential
lineage1.1.3.2	1978884	684	C>T	228	acC/acT	Thr/Thr	Rv1750c	fadD1	synonymous_variant	nonessential
lineage1.1.3.2	1981330	201	G>T	67	gtG/gtT	Val/Val	Rv1752	Rv1752	synonymous_variant	nonessential
lineage1.1.3.2	1989219	178	A>C	60	Aag/Cag	Lys/Gln	Rv1758	cut1	missense_variant	nonessential
lineage1.1.3.2	2008404	573	C>G	191	gtC/gtG	Val/Val	Rv1774	Rv1774	synonymous_variant	nonessential
lineage1.1.3.2	2016286	1191	G>T	397	ctG/ctT	Leu/Leu	Rv1781c	malQ	synonymous_variant	nonessential
lineage1.1.3.2	2034628	900	G>A	300	ccG/ccA	Pro/Pro	Rv1796	mycP5	synonymous_variant	nonessential
lineage1.1.3.2	2060905	1311	C>T	437	ggC/ggT	Gly/Gly	Rv1817	Rv1817	synonymous_variant	nonessential
lineage1.1.3.2	2066474	18	T>C	6	tgT/tgC	Cys/Cys	Rv1821	secA2	synonymous_variant	nonessential
lineage1.1.3.2	2093252	447	G>C	149	cgG/cgC	Arg/Arg	Rv1843c	guaB1	synonymous_variant	nonessential
lineage1.1.3.2	2093253	446	G>A	149	cGg/cAg	Arg/Gln	Rv1843c	guaB1	missense_variant	nonessential
lineage1.1.3.2	2120229	467	G>A	156	tGg/tAg	Trp/*	Rv1869c	Rv1869c	stop_gained	nonessential
lineage1.1.3.2	2122729	423	C>A	141	acC/acA	Thr/Thr	Rv1872c	lldD2	synonymous_variant	nonessential
lineage1.1.3.2	2123894	211	G>A	71	Gca/Aca	Ala/Thr	Rv1874	Rv1874	missense_variant	nonessential
lineage1.1.3.2	2145744	502	G>A	168	Ggg/Agg	Gly/Arg	Rv1899c	lppD	missense_variant	nonessential
lineage1.1.3.2	2179590	.	C>T	.	./.	./.	.	.	intergenic_region	nonessential
lineage1.1.3.2	2236171	1136	C>T	379	gCg/gTg	Ala/Val	Rv1992c	ctpG	missense_variant	nonessential
lineage1.1.3.2	2247079	248	C>T	83	cCc/cTc	Pro/Leu	Rv2001	Rv2001	missense_variant	nonessential
lineage1.1.3.2	2283831	966	T>G	322	gcT/gcG	Ala/Ala	Rv2038c	Rv2038c	synonymous_variant	nonessential
lineage1.1.3.2	2297406	9581	T>C	3194	tTg/tCg	Leu/Ser	Rv2048c	pks12	missense_variant	nonessential
lineage1.1.3.2	2297684	9303	C>T	3101	acC/acT	Thr/Thr	Rv2048c	pks12	synonymous_variant	nonessential
lineage1.1.3.2	2318113	2641	C>T	881	Cgg/Tgg	Arg/Trp	Rv2062c	cobN	missense_variant	nonessential
lineage1.1.3.2	2328260	718	C>G	240	Cta/Gta	Leu/Val	Rv2071c	cobM	missense_variant	nonessential
lineage1.1.3.2	2346463	862	C>T	288	Cgt/Tgt	Arg/Cys	Rv2089c	pepE	missense_variant	nonessential
lineage1.1.3.2	2364740	42	G>A	14	ttG/ttA	Leu/Leu	Rv2104c	vapB37	synonymous_variant	nonessential
lineage1.1.3.2	2413246	106	G>T	36	Gtg/Ttg	Val/Leu	Rv2153c	murG	missense_variant	essential
lineage1.1.3.2	2456149	595	C>T	199	Ccc/Tcc	Pro/Ser	Rv2192c	trpD	missense_variant	essential
lineage1.1.3.2	2458229	677	A>G	226	gAa/gGa	Glu/Gly	Rv2194	qcrC	missense_variant	essential
lineage1.1.3.2	2478459	122	C>T	41	cCc/cTc	Pro/Leu	Rv2213	pepB	missense_variant	nonessential
lineage1.1.3.2	2484747	164	C>T	55	gCc/gTc	Ala/Val	Rv2217	lipB	missense_variant	essential
lineage1.1.3.2	2529385	490	G>A	164	Ggc/Agc	Gly/Ser	Rv2256c	Rv2256c	missense_variant	nonessential
lineage1.1.3.2	2567126	355	G>T	199	Gag/Tag	Glu/*	Rv2295	Rv2295	stop_gained	nonessential
lineage1.1.3.2	2574810	210	G>A	70	ctG/ctA	Leu/Leu	Rv2303c	Rv2303c	synonymous_variant	nonessential
lineage1.1.3.2	2593057	1097	A>G	366	aAc/aGc	Asn/Ser	Rv2320c	rocE	missense_variant	nonessential
lineage1.1.3.2	2594793	.	G>A	.	./.	./.	.	.	intergenic_region	nonessential
lineage1.1.3.2	2612140	848	G>A	283	tGg/tAg	Trp/*	Rv2337c	Rv2337c	stop_gained	nonessential
lineage1.1.3.2	2620989	1464	T>C	488	cgT/cgC	Arg/Arg	Rv2343c	dnaG	synonymous_variant	essential
lineage1.1.3.2	2637737	.	T>G	.	./.	./.	.	.	intergenic_region	nonessential
lineage1.1.3.2	2671409	195	C>T	65	aaC/aaT	Asn/Asn	Rv2382c	mbtC	synonymous_variant	essential
lineage1.1.3.2	2701763	1486	C>T	496	Ccg/Tcg	Pro/Ser	Rv2404c	lepA	missense_variant	nonessential
lineage1.1.3.2	2706795	539	A>C	180	cAc/cCc	His/Pro	Rv2409c	Rv2409c	missense_variant	nonessential
lineage1.1.3.2	2709647	319	G>A	107	Gag/Aag	Glu/Lys	Rv2411c	Rv2411c	missense_variant	nonessential
lineage1.1.3.2	2733776	547	T>G	183	Ttg/Gtg	Leu/Val	Rv2436	rbsK	missense_variant	nonessential
lineage1.1.3.2	2738352	1335	G>A	445	gcG/gcA	Ala/Ala	Rv2440c	obg	synonymous_variant	essential
lineage1.1.3.2	2742494	2491	G>A	831	Ggg/Agg	Gly/Arg	Rv2444c	rne	missense_variant	essential
lineage1.1.3.2	2748241	1985	C>T	662	gCc/gTc	Ala/Val	Rv2448c	valS	missense_variant	essential
lineage1.1.3.2	2762455	.	C>G	.	./.	./.	.	.	intergenic_region	nonessential
lineage1.1.3.2	2793898	91	A>G	31	Acc/Gcc	Thr/Ala	Rv2485c	lipQ	missense_variant	nonessential
lineage1.1.3.2	2800213	668	C>T	223	cCg/cTg	Pro/Leu	Rv2488c	Rv2488c	missense_variant	nonessential
lineage1.1.3.2	2832234	358	G>A	120	Gca/Aca	Ala/Thr	Rv2515c	Rv2515c	missense_variant	essential
lineage1.1.3.2	2855110	2672	T>C	891	cTg/cCg	Leu/Pro	Rv2531c	adi	missense_variant	nonessential
lineage1.1.3.2	2858046	209	C>T	70	cCg/cTg	Pro/Leu	Rv2532c	Rv2532c	missense_variant	nonessential
lineage1.1.3.2	2884506	.	G>C	.	./.	./.	.	.	intergenic_region	nonessential
lineage1.1.3.2	2889314	2942	C>T	981	gCg/gTg	Ala/Val	Rv2566	Rv2566	missense_variant	nonessential
lineage1.1.3.2	2893536	873	C>T	291	acC/acT	Thr/Thr	Rv2569c	Rv2569c	synonymous_variant	nonessential
lineage1.1.3.2	2894302	107	G>A	36	gGc/gAc	Gly/Asp	Rv2569c	Rv2569c	missense_variant	nonessential
lineage1.1.3.2	2903617	.	G>A	.	./.	./.	.	.	intergenic_region	nonessential
lineage1.1.3.2	2914027	1710	G>A	570	acG/acA	Thr/Thr	Rv2587c	secD	synonymous_variant	nonessential
lineage1.1.3.2	2930329	260	G>C	87	tGg/tCg	Trp/Ser	Rv2601A	vapB41	missense_variant	nonessential
lineage1.1.3.2	2969403	.	C>T	.	./.	./.	.	.	intergenic_region	nonessential
lineage1.1.3.2	2984596	701	C>A	234	tCg/tAg	Ser/*	Rv2667	clpC2	stop_gained	nonessential
lineage1.1.3.2	2997944	1206	C>T	402	taC/taT	Tyr/Tyr	Rv2681	Rv2681	synonymous_variant	nonessential
lineage1.1.3.2	3026418	978	G>A	326	cgG/cgA	Arg/Arg	Rv2713	sthA	synonymous_variant	nonessential
lineage1.1.3.2	3038735	180	C>A	60	gaC/gaA	Asp/Glu	Rv2725c	hflX	missense_variant	nonessential
lineage1.1.3.2	3039759	42	G>A	14	gtG/gtA	Val/Val	Rv2726c	dapF	synonymous_variant	essential
lineage1.1.3.2	3061837	670	G>T	224	Ggc/Tgc	Gly/Cys	Rv2748c	ftsK	missense_variant	essential
lineage1.1.3.2	3093950	951	G>C	317	atG/atC	Met/Ile	Rv2786c	ribF	missense_variant	essential
lineage1.1.3.2	3105590	30	T>G	10	gcT/gcG	Ala/Ala	Rv2796c	lppV	synonymous_variant	nonessential
lineage1.1.3.2	3108155	388	A>G	130	Acc/Gcc	Thr/Ala	Rv2799	Rv2799	missense_variant	nonessential
lineage1.1.3.2	3127694	579	C>T	193	aaC/aaT	Asn/Asn	Rv2820c	Rv2820c	synonymous_variant	nonessential
lineage1.1.3.2	3136406	194	C>T	65	cCc/cTc	Pro/Leu	Rv2828A	Rv2828A	missense_variant	nonessential
lineage1.1.3.2	3171752	1249	C>T	417	Ctg/Ttg	Leu/Leu	Rv2860c	glnA4	synonymous_variant	nonessential
lineage1.1.3.2	3205543	892	C>T	298	Cac/Tac	His/Tyr	Rv2896c	Rv2896c	missense_variant	nonessential
lineage1.1.3.2	3236497	1310	T>A	437	gTg/gAg	Val/Glu	Rv2922c	smc	missense_variant	nonessential
lineage1.1.3.2	3237607	200	C>G	67	gCc/gGc	Ala/Gly	Rv2922c	smc	missense_variant	nonessential
lineage1.1.3.2	3250227	4783	A>G	1595	Att/Gtt	Ile/Val	Rv2931	ppsA	missense_variant	nonessential
lineage1.1.3.2	3261685	6001	C>A	2001	Ctt/Att	Leu/Ile	Rv2933	ppsC	missense_variant	nonessential
lineage1.1.3.2	3268006	270	C>T	90	ccC/ccT	Pro/Pro	Rv2935	ppsE	synonymous_variant	nonessential
lineage1.1.3.2	3358768	157	C>T	53	Cgg/Tgg	Arg/Trp	Rv3000	Rv3000	missense_variant	nonessential
lineage1.1.3.2	3389917	817	C>T	273	Cgg/Tgg	Arg/Trp	Rv3030	Rv3030	missense_variant	essential
lineage1.1.3.2	3402148	1015	G>A	339	Gtc/Atc	Val/Ile	Rv3042c	serB2	missense_variant	essential
lineage1.1.3.2	3408272	35	A>G	12	cAt/cGt	His/Arg	Rv3047c	Rv3047c	missense_variant	nonessential
lineage1.1.3.2	3433267	356	C>T	119	cCg/cTg	Pro/Leu	Rv3068c	pgmA	missense_variant	nonessential
lineage1.1.3.2	3438045	1267	G>A	423	Gcc/Acc	Ala/Thr	Rv3074	Rv3074	missense_variant	nonessential
lineage1.1.3.2	3461561	174	G>C	58	gaG/gaC	Glu/Asp	Rv3092c	Rv3092c	missense_variant	nonessential
lineage1.1.3.2	3498429	837	T>G	279	gcT/gcG	Ala/Ala	Rv3132c	devS	synonymous_variant	essential
lineage1.1.3.2	3503384	.	G>C	.	./.	./.	.	.	intergenic_region	nonessential
lineage1.1.3.2	3504347	153	C>T	51	ctC/ctT	Leu/Leu	Rv3138	pflA	synonymous_variant	nonessential
lineage1.1.3.2	3518587	1842	G>A	614	ccG/ccA	Pro/Pro	Rv3151	nuoG	synonymous_variant	nonessential
lineage1.1.3.2	3623435	1476	G>A	492	gtG/gtA	Val/Val	Rv3244c	lpqB	synonymous_variant	essential
lineage1.1.3.2	3632908	677	T>C	226	tTg/tCg	Leu/Ser	Rv3253c	Rv3253c	missense_variant	nonessential
lineage1.1.3.2	3664359	141	C>T	47	agC/agT	Ser/Ser	Rv3282	Rv3282	synonymous_variant	nonessential
lineage1.1.3.2	3674846	1245	G>A	415	tcG/tcA	Ser/Ser	Rv3293	pcd	synonymous_variant	nonessential
lineage1.1.3.2	3678013	1239	G>A	413	aaG/aaA	Lys/Lys	Rv3296	lhr	synonymous_variant	nonessential
lineage1.1.3.2	3691912	897	G>A	299	ccG/ccA	Pro/Pro	Rv3305c	amiA1	synonymous_variant	nonessential
lineage1.1.3.2	3714152	181	C>A	61	Ctg/Atg	Leu/Met	Rv3328c	sigJ	missense_variant	nonessential
lineage1.1.3.2	3717136	47	C>T	16	cCa/cTa	Pro/Leu	Rv3331	sugI	missense_variant	nonessential
lineage1.1.3.2	3771890	547	C>G	183	Ccg/Gcg	Pro/Ala	Rv3359	Rv3359	missense_variant	nonessential
lineage1.1.3.2	3772141	798	G>A	266	ccG/ccA	Pro/Pro	Rv3359	Rv3359	synonymous_variant	nonessential
lineage1.1.3.2	3782599	2142	C>T	714	ggC/ggT	Gly/Gly	Rv3370c	dnaE2	synonymous_variant	nonessential
lineage1.1.3.2	3785036	105	C>A	35	gcC/gcA	Ala/Ala	Rv3371	Rv3371	synonymous_variant	nonessential
lineage1.1.3.2	3785893	962	C>T	321	gCg/gTg	Ala/Val	Rv3371	Rv3371	missense_variant	nonessential
lineage1.1.3.2	3809393	.	C>T	.	./.	./.	.	.	intergenic_region	nonessential
lineage1.1.3.2	3814106	893	G>C	298	aGt/aCt	Ser/Thr	Rv3397c	phyA	missense_variant	nonessential
lineage1.1.3.2	3826086	757	C>G	253	Cgg/Ggg	Arg/Gly	Rv3406	Rv3406	missense_variant	nonessential
lineage1.1.3.2	3850939	816	C>T	272	aaC/aaT	Asn/Asn	Rv3432c	gadB	synonymous_variant	nonessential
lineage1.1.3.2	3864361	171	C>T	57	ttC/ttT	Phe/Phe	Rv3446c	Rv3446c	synonymous_variant	nonessential
lineage1.1.3.2	3904694	873	A>C	291	cgA/cgC	Arg/Arg	Rv3485c	Rv3485c	synonymous_variant	nonessential
lineage1.1.3.2	3904906	661	G>T	221	Gtc/Ttc	Val/Phe	Rv3485c	Rv3485c	missense_variant	nonessential
lineage1.1.3.2	3942486	.	G>C	.	./.	./.	.	.	intergenic_region	nonessential
lineage1.1.3.2	3950406	.	C>G	.	./.	./.	.	.	intergenic_region	nonessential
lineage1.1.3.2	3963176	738	C>T	246	taC/taT	Tyr/Tyr	Rv3526	kshA	synonymous_variant	nonessential
lineage1.1.3.2	3993161	477	G>A	159	tcG/tcA	Ser/Ser	Rv3554	fdxB	synonymous_variant	nonessential
lineage1.1.3.2	3993537	853	C>T	285	Cgg/Tgg	Arg/Trp	Rv3554	fdxB	missense_variant	nonessential
lineage1.1.3.2	3995765	.	C>T	.	./.	./.	.	.	intergenic_region	nonessential
lineage1.1.3.2	4024316	32	C>G	11	aCc/aGc	Thr/Ser	Rv3581c	ispF	missense_variant	essential
lineage1.1.3.2	4049074	72	G>A	24	gtG/gtA	Val/Val	Rv3607c	folB	synonymous_variant	essential
lineage1.1.3.2	4050746	2138	C>T	713	tCa/tTa	Ser/Leu	Rv3610c	ftsH	missense_variant	essential
lineage1.1.3.2	4065597	307	C>A	103	Cgg/Agg	Arg/Arg	Rv3626c	Rv3626c	synonymous_variant	nonessential
lineage1.1.3.2	4091955	115	T>A	39	Tat/Aat	Tyr/Asn	Rv3651	Rv3651	missense_variant	nonessential
lineage1.1.3.2	4122924	1009	G>T	337	Gcc/Tcc	Ala/Ser	Rv3682	ponA2	missense_variant	nonessential
lineage1.1.3.2	4147095	1092	C>T	364	atC/atT	Ile/Ile	Rv3704c	gshA	synonymous_variant	nonessential
lineage1.1.3.2	4158330	104	C>T	35	gCc/gTc	Ala/Val	Rv3713	cobQ2	missense_variant	essential
lineage1.1.3.2	4199087	.	T>G	.	./.	./.	.	.	intergenic_region	nonessential
lineage1.1.3.2	4200789	369	C>T	123	ccC/ccT	Pro/Pro	Rv3754	tyrA	synonymous_variant	nonessential
lineage1.1.3.2	4209750	1260	G>A	420	acG/acA	Thr/Thr	Rv3764c	tcrY	synonymous_variant	nonessential
lineage1.1.3.2	4212881	589	G>A	197	Ggg/Agg	Gly/Arg	Rv3766	Rv3766	missense_variant	nonessential
lineage1.1.3.2	4230371	116	G>A	39	cGt/cAt	Arg/His	Rv3784	epiB	missense_variant	nonessential
lineage1.1.3.2	4260499	648	C>T	216	ctC/ctT	Leu/Leu	Rv3800c	pks13	synonymous_variant	essential
lineage1.1.3.2	4266975	1862	C>G	621	cCc/cGc	Pro/Arg	Rv3805c	aftB	missense_variant	essential
lineage1.1.3.2	4267431	1406	C>T	469	tCg/tTg	Ser/Leu	Rv3805c	aftB	missense_variant	essential
lineage1.1.3.2	4284395	.	C>T	.	./.	./.	.	.	intergenic_region	nonessential
lineage1.1.3.2	4298020	1586	C>G	529	gCc/gGc	Ala/Gly	Rv3825c	pks2	missense_variant	nonessential
lineage1.1.3.2	4319446	166	C>T	56	Cgc/Tgc	Arg/Cys	Rv3845	Rv3845	missense_variant	nonessential
lineage1.1.3.2	4321885	348	G>A	116	ccG/ccA	Pro/Pro	Rv3847	Rv3847	synonymous_variant	nonessential
lineage1.1.3.2	4329812	.	C>T	.	./.	./.	.	.	intergenic_region	nonessential
lineage1.1.3.2	4334965	1117	T>G	373	Tcg/Gcg	Ser/Ala	Rv3859c	gltB	missense_variant	essential
lineage1.1.3.2	4350045	1219	G>T	407	Gcg/Tcg	Ala/Ser	Rv3871	eccCb1	missense_variant	nonessential
lineage1.1.3.2	4355391	385	G>A	129	Gtg/Atg	Val/Met	Rv3877	eccD1	missense_variant	nonessential
lineage1.1.3.2	4361637	289	G>A	97	Gaa/Aaa	Glu/Lys	Rv3881c	espB	missense_variant	nonessential
lineage1.1.3.2	4368041	481	C>T	161	Cgg/Tgg	Arg/Trp	Rv3885c	eccE2	missense_variant	nonessential
lineage1.1.3.2	4372867	764	C>T	255	gCg/gTg	Ala/Val	Rv3889c	espG2	missense_variant	nonessential
lineage1.1.3.2	4378049	2404	A>G	802	Atc/Gtc	Ile/Val	Rv3894c	eccC2	missense_variant	nonessential
lineage1.1.3.2	4402895	164	C>G	55	gCa/gGa	Ala/Gly	Rv3914	trxC	missense_variant	nonessential
lineage1.1.3.2	4405397	.	C>T	.	./.	./.	.	.	intergenic_region	nonessential
lineage1.1.3.3	16753	718	C>T	240	Cac/Tac	His/Tyr	Rv0014c	pknB	missense_variant	essential
lineage1.1.3.3	46624	584	C>A	195	gCc/gAc	Ala/Asp	Rv0042c	Rv0042c	missense_variant	nonessential
lineage1.1.3.3	60058	163	A>G	55	Acg/Gcg	Thr/Ala	Rv0057	Rv0057	missense_variant	nonessential
lineage1.1.3.3	68341	1419	G>A	473	atG/atA	Met/Ile	Rv0063	Rv0063	missense_variant	nonessential
lineage1.1.3.3	78431	466	A>G	156	Atg/Gtg	Met/Val	Rv0070c	glyA2	missense_variant	nonessential
lineage1.1.3.3	108404	249	G>A	83	gtG/gtA	Val/Val	Rv0099	fadD10	synonymous_variant	nonessential
lineage1.1.3.3	115535	5535	C>T	1845	tgC/tgT	Cys/Cys	Rv0101	nrp	synonymous_variant	nonessential
lineage1.1.3.3	190832	226	G>A	76	Gtt/Att	Val/Ile	Rv0161	Rv0161	missense_variant	nonessential
lineage1.1.3.3	202366	1435	C>G	479	Ccg/Gcg	Pro/Ala	Rv0171	mce1C	missense_variant	nonessential
lineage1.1.3.3	211219	1032	G>T	344	ccG/ccT	Pro/Pro	Rv0180c	Rv0180c	synonymous_variant	nonessential
lineage1.1.3.3	235910	598	G>A	200	Gac/Aac	Asp/Asn	Rv0198c	zmp1	missense_variant	nonessential
lineage1.1.3.3	236217	291	G>A	97	ggG/ggA	Gly/Gly	Rv0198c	zmp1	synonymous_variant	nonessential
lineage1.1.3.3	298058	1250	C>T	417	tCc/tTc	Ser/Phe	Rv0246	Rv0246	missense_variant	nonessential
lineage1.1.3.3	361173	.	C>T	.	./.	./.	.	.	intergenic_region	nonessential
lineage1.1.3.3	414520	422	T>C	141	aTc/aCc	Ile/Thr	Rv0344c	lpqJ	missense_variant	nonessential
lineage1.1.3.3	447350	694	C>A	232	Cgg/Agg	Arg/Arg	Rv0370c	Rv0370c	synonymous_variant	nonessential
lineage1.1.3.3	558450	924	G>A	308	caG/caA	Gln/Gln	Rv0467	icl1	synonymous_variant	nonessential
lineage1.1.3.3	567022	247	G>A	83	Gcc/Acc	Ala/Thr	Rv0477	Rv0477	missense_variant	nonessential
lineage1.1.3.3	573598	204	A>G	68	gaA/gaG	Glu/Glu	Rv0484c	Rv0484c	synonymous_variant	nonessential
lineage1.1.3.3	621101	195	C>T	65	gcC/gcT	Ala/Ala	Rv0530	Rv0530	synonymous_variant	nonessential
lineage1.1.3.3	629900	.	G>A	.	./.	./.	.	.	intergenic_region	nonessential
lineage1.1.3.3	634321	84	C>A	28	aaC/aaA	Asn/Lys	Rv0541c	Rv0541c	missense_variant	essential
lineage1.1.3.3	644327	1439	C>T	480	gCc/gTc	Ala/Val	Rv0552	Rv0552	missense_variant	nonessential
lineage1.1.3.3	657099	372	C>T	124	acC/acT	Thr/Thr	Rv0565c	Rv0565c	synonymous_variant	nonessential
lineage1.1.3.3	662900	1606	C>T	536	Ccg/Tcg	Pro/Ser	Rv0570	nrdZ	missense_variant	nonessential
lineage1.1.3.3	677629	.	G>A	.	./.	./.	.	.	intergenic_region	nonessential
lineage1.1.3.3	713471	756	C>A	252	acC/acA	Thr/Thr	Rv0620	galK	synonymous_variant	nonessential
lineage1.1.3.3	789929	.	A>C	.	./.	./.	.	.	intergenic_region	nonessential
lineage1.1.3.3	790191	883	G>A	295	Gcg/Acg	Ala/Thr	Rv0690c	Rv0690c	missense_variant	nonessential
lineage1.1.3.3	853593	1198	G>A	400	Gcc/Acc	Ala/Thr	Rv0758	phoR	missense_variant	nonessential
lineage1.1.3.3	857467	571	T>C	191	Ttc/Ctc	Phe/Leu	Rv0764c	cyp51	missense_variant	nonessential
lineage1.1.3.3	858061	804	G>C	268	ctG/ctC	Leu/Leu	Rv0765c	Rv0765c	synonymous_variant	nonessential
lineage1.1.3.3	899737	907	C>T	303	Cac/Tac	His/Tyr	Rv0805	Rv0805	missense_variant	nonessential
lineage1.1.3.3	909978	56	G>A	19	cGg/cAg	Arg/Gln	Rv0816c	thiX	missense_variant	nonessential
lineage1.1.3.3	943782	413	C>T	138	gCg/gTg	Ala/Val	Rv0846c	Rv0846c	missense_variant	nonessential
lineage1.1.3.3	955511	435	G>A	145	atG/atA	Met/Ile	Rv0859	Rv0859	missense_variant	nonessential
lineage1.1.3.3	957357	1065	T>C	355	gaT/gaC	Asp/Asp	Rv0860	fadB	synonymous_variant	nonessential
lineage1.1.3.3	959685	467	C>T	156	gCc/gTc	Ala/Val	Rv0861c	ercc3	missense_variant	nonessential
lineage1.1.3.3	975885	53	C>T	18	cCt/cTt	Pro/Leu	Rv0876c	Rv0876c	missense_variant	nonessential
lineage1.1.3.3	997754	.	A>C	.	./.	./.	.	.	intergenic_region	nonessential
lineage1.1.3.3	1005488	354	C>T	118	cgC/cgT	Arg/Arg	Rv0902c	prrB	synonymous_variant	nonessential
lineage1.1.3.3	1013426	1696	A>G	566	Atc/Gtc	Ile/Val	Rv0908	ctpE	missense_variant	nonessential
lineage1.1.3.3	1015855	458	T>C	153	gTc/gCc	Val/Ala	Rv0911	Rv0911	missense_variant	nonessential
lineage1.1.3.3	1150374	1313	T>C	438	gTg/gCg	Val/Ala	Rv1028c	kdpD	missense_variant	nonessential
lineage1.1.3.3	1151007	680	T>C	227	tTg/tCg	Leu/Ser	Rv1028c	kdpD	missense_variant	nonessential
lineage1.1.3.3	1158248	489	C>A	163	gtC/gtA	Val/Val	Rv1033c	trcR	synonymous_variant	nonessential
lineage1.1.3.3	1178492	.	C>G	.	./.	./.	.	.	intergenic_region	nonessential
lineage1.1.3.3	1203172	.	T>G	.	./.	./.	.	.	intergenic_region	nonessential
lineage1.1.3.3	1238776	522	C>T	174	ggC/ggT	Gly/Gly	Rv1112	Rv1112	synonymous_variant	nonessential
lineage1.1.3.3	1265580	909	C>T	303	cgC/cgT	Arg/Arg	Rv1138c	Rv1138c	synonymous_variant	nonessential
lineage1.1.3.3	1272612	190	A>G	64	Agc/Ggc	Ser/Gly	Rv1145	Rv1145	missense_variant	nonessential
lineage1.1.3.3	1281573	145	G>T	49	Gta/Tta	Val/Leu	Rv1155	Rv1155	missense_variant	nonessential
lineage1.1.3.3	1293231	434	C>T	145	gCc/gTc	Ala/Val	Rv1163	narJ	missense_variant	nonessential
lineage1.1.3.3	1307373	854	C>T	285	cCg/cTg	Pro/Leu	Rv1175c	fadH	missense_variant	nonessential
lineage1.1.3.3	1310439	1076	G>A	359	cGg/cAg	Arg/Gln	Rv1178	Rv1178	missense_variant	nonessential
lineage1.1.3.3	1328490	816	C>T	272	gcC/gcT	Ala/Ala	Rv1186c	Rv1186c	synonymous_variant	essential
lineage1.1.3.3	1331641	621	A>G	207	gcA/gcG	Ala/Ala	Rv1188	Rv1188	synonymous_variant	essential
lineage1.1.3.3	1354600	1062	G>A	354	gcG/gcA	Ala/Ala	Rv1212c	glgA	synonymous_variant	nonessential
lineage1.1.3.3	1439465	559	G>T	187	Gtg/Ttg	Val/Leu	Rv1286	Rv1286	missense_variant	essential
lineage1.1.3.3	1439485	579	G>A	193	caG/caA	Gln/Gln	Rv1286	Rv1286	synonymous_variant	essential
lineage1.1.3.3	1487102	.	C>T	.	./.	./.	.	.	intergenic_region	nonessential
lineage1.1.3.3	1508990	23	C>A	8	aCa/aAa	Thr/Lys	Rv1344	mbtL	missense_variant	nonessential
lineage1.1.3.3	1630286	.	C>T	.	./.	./.	.	.	intergenic_region	nonessential
lineage1.1.3.3	1641269	590	C>G	197	cCc/cGc	Pro/Arg	Rv1455	Rv1455	missense_variant	nonessential
lineage1.1.3.3	1654848	655	G>C	219	Ggc/Cgc	Gly/Arg	Rv1467c	fadE15	missense_variant	nonessential
lineage1.1.3.3	1677000	60	G>A	20	ctG/ctA	Leu/Leu	Rv1487	Rv1487	synonymous_variant	nonessential
lineage1.1.3.3	1694374	.	C>T	.	./.	./.	.	Rv1503c	intragenic_variant	nonessential
lineage1.1.3.3	1733177	374	C>T	125	aCc/aTc	Thr/Ile	Rv1532c	Rv1532c	missense_variant	nonessential
lineage1.1.3.3	1745100	37	C>T	13	Ccg/Tcg	Pro/Ser	Rv1543	Rv1543	missense_variant	nonessential
lineage1.1.3.3	1889748	1723	G>A	575	Gca/Aca	Ala/Thr	Rv1664	pks9	missense_variant	nonessential
lineage1.1.3.3	1940135	537	T>C	179	gaT/gaC	Asp/Asp	Rv1712	cmk	synonymous_variant	essential
lineage1.1.3.3	1952164	313	C>T	105	Cgg/Tgg	Arg/Trp	Rv1726	Rv1726	missense_variant	nonessential
lineage1.1.3.3	1976771	172	G>A	58	Gcg/Acg	Ala/Thr	Rv1748	Rv1748	missense_variant	nonessential
lineage1.1.3.3	2096670	.	C>T	.	./.	./.	.	.	intergenic_region	nonessential
lineage1.1.3.3	2111855	255	T>C	85	ggT/ggC	Gly/Gly	Rv1864c	Rv1864c	synonymous_variant	nonessential
lineage1.1.3.3	2113401	262	G>T	88	Gcc/Tcc	Ala/Ser	Rv1866	Rv1866	missense_variant	nonessential
lineage1.1.3.3	2120155	541	C>T	181	Ccg/Tcg	Pro/Ser	Rv1869c	Rv1869c	missense_variant	nonessential
lineage1.1.3.3	2161626	61	A>G	21	Att/Gtt	Ile/Val	Rv1916	aceAb	missense_variant	nonessential
lineage1.1.3.3	2171583	.	C>T	.	./.	./.	.	.	intergenic_region	nonessential
lineage1.1.3.3	2191794	768	C>T	256	taC/taT	Tyr/Tyr	Rv1938	ephB	synonymous_variant	nonessential
lineage1.1.3.3	2197513	448	C>T	150	Cgc/Tgc	Arg/Cys	Rv1946c	lppG	missense_variant	nonessential
lineage1.1.3.3	2203173	460	G>C	154	Gtg/Ctg	Val/Leu	Rv1958c	Rv1958c	missense_variant	nonessential
lineage1.1.3.3	2220449	696	C>T	232	tcC/tcT	Ser/Ser	Rv1977	Rv1977	synonymous_variant	nonessential
lineage1.1.3.3	2232771	529	C>T	177	Cct/Tct	Pro/Ser	Rv1989c	Rv1989c	missense_variant	nonessential
lineage1.1.3.3	2241494	1336	G>A	446	Gag/Aag	Glu/Lys	Rv1997	ctpF	missense_variant	nonessential
lineage1.1.3.3	2390440	750	G>A	250	ccG/ccA	Pro/Pro	Rv2129c	Rv2129c	synonymous_variant	nonessential
lineage1.1.3.3	2413523	1400	C>T	467	cCc/cTc	Pro/Leu	Rv2154c	ftsW	missense_variant	essential
lineage1.1.3.3	2436383	475	G>C	159	Ggt/Cgt	Gly/Arg	Rv2174	mptA	missense_variant	essential
lineage1.1.3.3	2437421	1513	G>A	505	Gga/Aga	Gly/Arg	Rv2174	mptA	missense_variant	essential
lineage1.1.3.3	2458886	495	G>A	165	gaG/gaA	Glu/Glu	Rv2195	qcrA	synonymous_variant	essential
lineage1.1.3.3	2474246	847	T>C	283	Tgg/Cgg	Trp/Arg	Rv2209	Rv2209	missense_variant	nonessential
lineage1.1.3.3	2492969	774	C>A	258	ttC/ttA	Phe/Leu	Rv2222c	glnA2	missense_variant	nonessential
lineage1.1.3.3	2512457	.	C>T	.	./.	./.	.	.	intergenic_region	nonessential
lineage1.1.3.3	2536012	372	T>C	124	caT/caC	His/His	Rv2263	Rv2263	synonymous_variant	nonessential
lineage1.1.3.3	2571621	382	A>G	128	Atc/Gtc	Ile/Val	Rv2299c	htpG	missense_variant	nonessential
lineage1.1.3.3	2579212	.	G>A	.	./.	./.	.	.	intergenic_region	nonessential
lineage1.1.3.3	2600170	183	G>A	61	cgG/cgA	Arg/Arg	Rv2327	Rv2327	synonymous_variant	nonessential
lineage1.1.3.3	2602458	1004	T>C	335	cTt/cCt	Leu/Pro	Rv2329c	narK1	missense_variant	nonessential
lineage1.1.3.3	2623938	118	G>A	40	Gcg/Acg	Ala/Thr	Rv2345	Rv2345	missense_variant	nonessential
lineage1.1.3.3	2680915	151	G>A	51	Gcc/Acc	Ala/Thr	Rv2387	Rv2387	missense_variant	nonessential
lineage1.1.3.3	2702397	852	C>A	284	gtC/gtA	Val/Val	Rv2404c	lepA	synonymous_variant	nonessential
lineage1.1.3.3	2707546	765	A>G	255	gcA/gcG	Ala/Ala	Rv2410c	Rv2410c	synonymous_variant	nonessential
lineage1.1.3.3	2708143	168	G>A	56	ccG/ccA	Pro/Pro	Rv2410c	Rv2410c	synonymous_variant	nonessential
lineage1.1.3.3	2896266	1538	C>A	513	gCc/gAc	Ala/Asp	Rv2572c	aspS	missense_variant	nonessential
lineage1.1.3.3	2916339	.	C>T	.	./.	./.	.	.	intergenic_region	nonessential
lineage1.1.3.3	2949460	.	C>T	.	./.	./.	.	.	intergenic_region	nonessential
lineage1.1.3.3	2962994	282	G>T	94	gtG/gtT	Val/Val	Rv2636	Rv2636	synonymous_variant	nonessential
lineage1.1.3.3	3065540	652	G>C	218	Gtg/Ctg	Val/Leu	Rv2752c	Rv2752c	missense_variant	nonessential
lineage1.1.3.3	3110717	21	G>A	7	ctG/ctA	Leu/Leu	Rv2801A	mazE9	synonymous_variant	nonessential
lineage1.1.3.3	3124550	434	C>T	145	tCg/tTg	Ser/Leu	Rv2817c	Rv2817c	missense_variant	essential
lineage1.1.3.3	3139567	918	T>G	306	ggT/ggG	Gly/Gly	Rv2833c	ugpB	synonymous_variant	essential
lineage1.1.3.3	3149192	237	C>A	79	ttC/ttA	Phe/Leu	Rv2841c	nusA	missense_variant	essential
lineage1.1.3.3	3250647	5203	G>T	1735	Gcg/Tcg	Ala/Ser	Rv2931	ppsA	missense_variant	nonessential
lineage1.1.3.3	3323170	534	G>A	178	ctG/ctA	Leu/Leu	Rv2968c	Rv2968c	synonymous_variant	essential
lineage1.1.3.3	3349045	1233	C>T	411	gaC/gaT	Asp/Asp	Rv2992c	gltS	synonymous_variant	essential
[truncated: 2,595 more rows]
